# Supplementary material for: One-step affinity purification of fusion proteins with optimal monodispersity and biological activity: application to aggregation-prone HPV E6 proteins
Source: Microb Cell Fact. 2018 Dec 1;17:191. doi: 10.1186/s12934-018-1039-z (PMC6271572; doi:10.1186/s12934-018-1039-z)
Supplement: Supplementary file 2 — Additional file 2. Raw size-exclusion chromatograms. We provide in this file the raw data of size-exclusion chromatograms used in the study (absorbance at 280 nm versus elution volume). The protein (MBP-16E6mut, MBP-8E6), resin (N1…N6, A), elution method (filter, decant) and contact time for optimization assays (2 h, 30 min, 5 min) are indicated in the worksheet names. The first worksheet entitled Readme contains explanations on the nomenclature used for worksheet titles. [file 12934_2018_1039_MOESM2_ESM.xlsx]

## Sheet: Readme
We provide in this file the raw data of size-exclusion chromatograms used in the study (volume vs absorbance at 280 nm). The protein, resin, elution method and contact time are indicated in the worksheet names as follows.
ex: 8E6_N1_filter_30min.xls
Protein: "16E6mut" or "8E6" for MBP-E6 fusions.
Resin: nickel resin "N1, N2... N6" or amylose resin "A" (see Table 1 for more informations on the panel of resins that were used in the study).
Elution method: "filter" for elution by filtration, "decant" for "decant and take up" elution by pipetting the supernatant after low-speed centrifugation.
Contact time: indicated for contact time optimization trials with 8E6 "2h, 30min, 5min". If no contact time is indicated, the default condition with 2h contact time between the bacterial lysate and the resin was applied.
Replicates were performed for some points, they are indicated by "bis" at the end of the file name.
NB: 8E6_N1_filter contains many spikes, so the same sample was injected a second time after dilution (20 µL sample + 30 µL buffer): the same ratio of monomeric protein was measured, confirming the consistency of the first chromatogram after removal of air bubbles. The chromatogram for this second injection of the diluted samples is added to the folder (8E6_N1_filter_diluted).

## Sheet: 8E6_A_filter
10
Manual run 9:10_UV1_280nm
ml	mAU
0	1.507
0.00346352	1.526
0.00692704	1.545
0.0103906	1.668
0.0138541	2.452
0.0173176	3.236
0.0207811	3.948
0.0242446	4.447
0.0277081	4.946
0.0311717	5.091
0.0346352	4.612
0.0380987	4.133
0.0415622	3.737
0.0450257	3.432
0.0484892	3.128
0.0519528	2.884
0.0554163	2.684
0.0588798	2.483
0.0623433	2.305
0.0658068	2.137
0.0692704	1.969
0.0727339	1.88
0.0761974	1.809
0.0796609	1.738
0.0831244	1.661
0.0865879	1.583
0.0900515	1.505
0.093515	1.43
0.0969785	1.355
0.100442	1.281
0.103906	1.215
0.107369	1.149
0.110833	1.086
0.114296	1.033
0.11776	0.98
0.121223	0.921
0.124687	0.851
0.12815	0.781
0.131614	0.735
0.135077	0.716
0.138541	0.697
0.142004	0.692
0.145468	0.696
0.148931	0.701
0.152395	0.65
0.155858	0.577
0.159322	0.504
0.162785	0.457
0.166249	0.415
0.169712	0.373
0.173176	0.344
0.176639	0.316
0.180103	0.286
0.183566	0.223
0.18703	0.161
0.190493	0.104
0.193957	0.071
0.197421	0.039
0.200884	0.015
0.204348	0.011
0.207811	0.007
0.211275	-0.005
0.214738	-0.028
0.218202	-0.052
0.221665	-0.089
0.225129	-0.139
0.228592	-0.19
0.232056	-0.224
0.235519	-0.248
0.238983	-0.272
0.242446	-0.32
0.24591	-0.375
0.249373	-0.431
0.252837	-0.457
0.2563	-0.478
0.259764	-0.498
0.263227	-0.489
0.266691	-0.479
0.270154	-0.473
0.273618	-0.513
0.277081	-0.552
0.280545	-0.593
0.284008	-0.638
0.287472	-0.683
0.290935	-0.719
0.294399	-0.731
0.297863	-0.744
0.301326	-0.769
0.30479	-0.812
0.308253	-0.856
0.311717	-0.879
0.31518	-0.883
0.318644	-0.887
0.322107	-0.89
0.325571	-0.893
0.329034	-0.896
0.332498	-0.931
0.335961	-0.976
0.339425	-1.022
0.342888	-1.041
0.346352	-1.056
0.349815	-1.072
0.353279	-1.081
0.356742	-1.09
0.360206	-1.099
0.363669	-1.115
0.367133	-1.13
0.370596	-1.145
0.37406	-1.153
0.377523	-1.16
0.380987	-1.164
0.38445	-1.158
0.387914	-1.152
0.391377	-1.162
0.394841	-1.194
0.398305	-1.226
0.401768	-1.242
0.405232	-1.245
0.408695	-1.248
0.412159	-1.229
0.415622	-1.199
0.419086	-1.168
0.422549	-1.165
0.426013	-1.17
0.429476	-1.174
0.43294	-1.16
0.436403	-1.142
0.439867	-1.124
0.44333	-1.126
0.446794	-1.129
0.450257	-1.133
0.453721	-1.148
0.457184	-1.164
0.460648	-1.182
0.464111	-1.21
0.467575	-1.239
0.471038	-1.249
0.474502	-1.222
0.477965	-1.194
0.481429	-1.193
0.484892	-1.225
0.488356	-1.257
0.49182	-1.274
0.495283	-1.277
0.498747	-1.28
0.50221	-1.298
0.505674	-1.322
0.509137	-1.347
0.512601	-1.362
0.516064	-1.373
0.519528	-1.385
0.522991	-1.405
0.526455	-1.427
0.529918	-1.449
0.533382	-1.455
0.536845	-1.46
0.540309	-1.465
0.543772	-1.467
0.547236	-1.469
0.550699	-1.469
0.554163	-1.462
0.557626	-1.454
0.56109	-1.441
0.564553	-1.416
0.568017	-1.391
0.57148	-1.421
0.574944	-1.517
0.578407	-1.613
0.581871	-1.676
0.585334	-1.713
0.588798	-1.75
0.592262	-1.771
0.595725	-1.785
0.599189	-1.799
0.602652	-1.843
0.606116	-1.894
0.609579	-1.946
0.613043	-1.933
0.616506	-1.913
0.61997	-1.894
0.623433	-1.886
0.626897	-1.879
0.63036	-1.878
0.633824	-1.921
0.637287	-1.964
0.640751	-2.001
0.644214	-2.018
0.647678	-2.035
0.651141	-2.041
0.654605	-2.026
0.658068	-2.011
0.661532	-2.013
0.664995	-2.036
0.668459	-2.059
0.671922	-2.06
0.675386	-2.047
0.678849	-2.033
0.682313	-2.058
0.685776	-2.1
0.68924	-2.143
0.692704	-2.141
0.696167	-2.128
0.699631	-2.116
0.703094	-2.137
0.706558	-2.161
0.710021	-2.182
0.713485	-2.127
0.716948	-2.072
0.720412	-2.031
0.723875	-2.073
0.727339	-2.115
0.730802	-2.14
0.734266	-2.115
0.737729	-2.09
0.741193	-2.081
0.744656	-2.099
0.74812	-2.117
0.751583	-2.142
0.755047	-2.175
0.75851	-2.207
0.761974	-2.208
0.765437	-2.189
0.768901	-2.17
0.772364	-2.194
0.775828	-2.237
0.779291	-2.279
0.782755	-2.28
0.786218	-2.271
0.789682	-2.262
0.793146	-2.258
0.796609	-2.256
0.800073	-2.253
0.803536	-2.243
0.807	-2.232
0.810463	-2.229
0.813927	-2.257
0.81739	-2.286
0.820854	-2.32
0.824317	-2.369
0.827781	-2.417
0.831244	-2.441
0.834708	-2.426
0.838171	-2.411
0.841635	-2.423
0.845098	-2.463
0.848562	-2.502
0.852025	-2.498
0.855489	-2.466
0.858952	-2.433
0.862416	-2.436
0.865879	-2.453
0.869343	-2.47
0.872806	-2.453
0.87627	-2.43
0.879733	-2.406
0.883197	-2.421
0.886661	-2.439
0.890124	-2.456
0.893588	-2.472
0.897051	-2.487
0.900515	-2.501
0.903978	-2.51
0.907442	-2.518
0.910905	-2.516
0.914369	-2.489
0.917832	-2.461
0.921296	-2.45
0.924759	-2.463
0.928223	-2.477
0.931686	-2.483
0.93515	-2.484
0.938613	-2.485
0.942077	-2.512
0.94554	-2.555
0.949004	-2.599
0.952467	-2.57
0.955931	-2.516
0.959394	-2.461
0.962858	-2.441
0.966321	-2.427
0.969785	-2.414
0.973248	-2.383
0.976712	-2.351
0.980175	-2.319
0.983639	-2.281
0.987103	-2.244
0.990566	-2.21
0.99403	-2.193
0.997493	-2.177
1.00096	-2.158
1.00442	-2.136
1.00788	-2.113
1.01135	-2.063
1.01481	-1.973
1.01827	-1.884
1.02174	-1.757
1.0252	-1.596
1.02866	-1.435
1.03213	-1.075
1.03559	-0.602
1.03906	-0.129
1.04252	1.368
1.04598	3.202
1.04945	5.037
1.05291	10.645
1.05637	16.846
1.05984	23.048
1.0633	38.877
1.06676	54.936
1.07023	72.91
1.07369	110.363
1.07715	147.815
1.08062	193.133
1.08408	269.464
1.08754	345.795
1.09101	441.152
1.09447	577.874
1.09794	714.597
1.1014	882.237
1.10486	1091.23
1.10833	1300.22
1.11179	1507.11
1.11525	1712.2
1.11872	1917.29
1.12218	2036.82
1.12564	2110.94
1.12911	2185.06
1.13257	2188.86
1.13603	2171.2
1.1395	2153.53
1.14296	2103.83
1.14642	2049.71
1.14989	1995.59
1.15335	1950.01
1.15681	1904.51
1.16028	1860.15
1.16374	1825.61
1.16721	1791.08
1.17067	1754.93
1.17413	1713
1.1776	1671.07
1.18106	1630.4
1.18452	1592.28
1.18799	1554.15
1.19145	1516.88
1.19491	1480.67
1.19838	1444.47
1.20184	1411.53
1.2053	1381.2
1.20877	1350.87
1.21223	1320.64
1.21569	1290.44
1.21916	1260.25
1.22262	1229.71
1.22609	1199.07
1.22955	1168.44
1.23301	1139.1
1.23648	1109.92
1.23994	1080.74
1.2434	1051.76
1.24687	1022.77
1.25033	994.105
1.25379	967.787
1.25726	941.47
1.26072	915.709
1.26418	891.79
1.26765	867.871
1.27111	845.106
1.27457	824.536
1.27804	803.967
1.2815	784.167
1.28497	765.281
1.28843	746.395
1.29189	727.762
1.29536	709.321
1.29882	690.879
1.30228	674.047
1.30575	657.962
1.30921	641.876
1.31267	627.237
1.31614	612.968
1.3196	598.7
1.32306	585.555
1.32653	572.523
1.32999	559.521
1.33345	547.901
1.33692	536.28
1.34038	524.943
1.34384	515.439
1.34731	505.934
1.35077	496.659
1.35424	488.083
1.3577	479.506
1.36116	470.99
1.36463	462.582
1.36809	454.173
1.37155	446.111
1.37502	438.435
1.37848	430.759
1.38194	423.636
1.38541	416.906
1.38887	410.176
1.39233	403.686
1.3958	397.301
1.39926	390.915
1.40272	385.033
1.40619	379.268
1.40965	373.503
1.41312	367.996
1.41658	362.51
1.42004	357.054
1.42351	352.391
1.42697	347.727
1.43043	343.008
1.4339	337.974
1.43736	332.939
1.44082	328.023
1.44429	323.442
1.44775	318.861
1.45121	314.556
1.45468	310.71
1.45814	306.865
1.4616	302.969
1.46507	299.02
1.46853	295.071
1.47199	291.196
1.47546	287.37
1.47892	283.545
1.48239	279.806
1.48585	276.103
1.48931	272.399
1.49278	268.909
1.49624	265.464
1.4997	262.019
1.50317	258.028
1.50663	254.002
1.51009	250.001
1.51356	246.46
1.51702	242.919
1.52048	239.427
1.52395	236.184
1.52741	232.942
1.53087	229.711
1.53434	226.51
1.5378	223.31
1.54127	220.278
1.54473	217.511
1.54819	214.744
1.55166	212.201
1.55512	209.882
1.55858	207.562
1.56205	205.576
1.56551	203.799
1.56897	202.021
1.57244	200.385
1.5759	198.802
1.57936	197.219
1.58283	195.62
1.58629	194.019
1.58975	192.417
1.59322	191.075
1.59668	189.745
1.60015	188.399
1.60361	186.823
1.60707	185.246
1.61054	183.647
1.614	181.946
1.61746	180.245
1.62093	178.469
1.62439	176.509
1.62785	174.549
1.63132	172.468
1.63478	170.21
1.63824	167.951
1.64171	165.671
1.64517	163.372
1.64863	161.073
1.6521	158.73
1.65556	156.361
1.65902	153.991
1.66249	151.461
1.66595	148.876
1.66942	146.29
1.67288	143.682
1.67634	141.07
1.67981	138.459
1.68327	136.076
1.68673	133.702
1.6902	131.349
1.69366	129.239
1.69712	127.129
1.70059	125.052
1.70405	123.115
1.70751	121.177
1.71098	119.215
1.71444	117.197
1.7179	115.179
1.72137	113.241
1.72483	111.411
1.7283	109.582
1.73176	107.716
1.73522	105.817
1.73869	103.918
1.74215	102.2
1.74561	100.583
1.74908	98.966
1.75254	97.675
1.756	96.49
1.75947	95.305
1.76293	94.353
1.76639	93.437
1.76986	92.52
1.77332	92.11
1.77678	91.709
1.78025	91.361
1.78371	91.512
1.78718	91.663
1.79064	92.027
1.7941	93.201
1.79757	94.376
1.80103	96.017
1.80449	98.646
1.80796	101.276
1.81142	104.828
1.81488	109.583
1.81835	114.339
1.82181	120.667
1.82527	128.298
1.82874	135.929
1.8322	146.005
1.83566	157.345
1.83913	168.684
1.84259	182.632
1.84605	197.349
1.84952	212.067
1.85298	229.682
1.85645	247.673
1.85991	265.665
1.86337	284.438
1.86684	303.213
1.8703	321.749
1.87376	338.356
1.87723	354.963
1.88069	370.713
1.88415	383.479
1.88762	396.244
1.89108	407.087
1.89454	414.128
1.89801	421.17
1.90147	425.529
1.90493	426.595
1.9084	427.661
1.91186	425.789
1.91533	421.624
1.91879	417.46
1.92225	410.681
1.92572	402.64
1.92918	394.599
1.93264	385.099
1.93611	375.204
1.93957	365.308
1.94303	354.848
1.9465	344.326
1.94996	333.81
1.95342	323.9
1.95689	313.989
1.96035	304.184
1.96381	295.123
1.96728	286.061
1.97074	277.39
1.97421	269.97
1.97767	262.549
1.98113	255.431
1.9846	248.873
1.98806	242.315
1.99152	236.208
1.99499	230.625
1.99845	225.041
2.00191	219.87
2.00538	215.001
2.00884	210.132
2.0123	205.432
2.01577	200.81
2.01923	196.188
2.02269	191.899
2.02616	187.692
2.02962	183.486
2.03308	179.473
2.03655	175.478
2.04001	171.493
2.04348	167.896
2.04694	164.299
2.0504	160.709
2.05387	157.166
2.05733	153.624
2.06079	150.137
2.06426	146.817
2.06772	143.496
2.07118	140.241
2.07465	137.097
2.07811	133.954
2.08157	130.987
2.08504	128.21
2.0885	125.434
2.09196	122.713
2.09543	120.031
2.09889	117.348
2.10236	114.863
2.10582	112.46
2.10928	110.057
2.11275	107.856
2.11621	105.701
2.11967	103.545
2.12314	101.483
2.1266	99.427
2.13006	97.374
2.13353	95.353
2.13699	93.332
2.14045	91.334
2.14392	89.458
2.14738	87.582
2.15084	85.71
2.15431	83.846
2.15777	81.982
2.16123	80.156
2.1647	78.392
2.16816	76.629
2.17163	74.909
2.17509	73.235
2.17855	71.561
2.18202	69.966
2.18548	68.422
2.18894	66.878
2.19241	65.404
2.19587	63.958
2.19933	62.512
2.2028	60.993
2.20626	59.46
2.20972	57.926
2.21319	56.527
2.21665	55.136
2.22011	53.748
2.22358	52.422
2.22704	51.096
2.23051	49.782
2.23397	48.531
2.23743	47.28
2.2409	46.057
2.24436	44.908
2.24782	43.759
2.25129	42.629
2.25475	41.529
2.25821	40.43
2.26168	39.391
2.26514	38.412
2.2686	37.432
2.27207	36.47
2.27553	35.519
2.27899	34.567
2.28246	33.618
2.28592	32.67
2.28939	31.723
2.29285	30.899
2.29631	30.097
2.29978	29.296
2.30324	28.483
2.3067	27.67
2.31017	26.862
2.31363	26.129
2.31709	25.396
2.32056	24.685
2.32402	24.065
2.32748	23.445
2.33095	22.835
2.33441	22.247
2.33787	21.659
2.34134	21.08
2.3448	20.513
2.34826	19.947
2.35173	19.382
2.35519	18.819
2.35866	18.255
2.36212	17.727
2.36558	17.219
2.36905	16.712
2.37251	16.279
2.37597	15.872
2.37944	15.464
2.3829	15.087
2.38636	14.715
2.38983	14.343
2.39329	14.01
2.39675	13.679
2.40022	13.351
2.40368	13.064
2.40714	12.777
2.41061	12.485
2.41407	12.172
2.41754	11.859
2.421	11.545
2.42446	11.23
2.42793	10.914
2.43139	10.653
2.43485	10.463
2.43832	10.274
2.44178	10.074
2.44524	9.864
2.44871	9.654
2.45217	9.467
2.45563	9.292
2.4591	9.117
2.46256	9.027
2.46602	8.962
2.46949	8.898
2.47295	8.832
2.47642	8.767
2.47988	8.701
2.48334	8.728
2.48681	8.756
2.49027	8.785
2.49373	8.819
2.4972	8.853
2.50066	8.881
2.50412	8.888
2.50759	8.895
2.51105	8.871
2.51451	8.787
2.51798	8.703
2.52144	8.594
2.5249	8.452
2.52837	8.31
2.53183	8.147
2.53529	7.968
2.53876	7.789
2.54222	7.654
2.54569	7.54
2.54915	7.427
2.55261	7.377
2.55608	7.345
2.55954	7.313
2.563	7.424
2.56647	7.551
2.56993	7.679
2.57339	7.853
2.57686	8.027
2.58032	8.198
2.58378	8.348
2.58725	8.498
2.59071	8.637
2.59417	8.736
2.59764	8.836
2.6011	8.902
2.60457	8.906
2.60803	8.909
2.61149	8.893
2.61496	8.853
2.61842	8.812
2.62188	8.715
2.62535	8.575
2.62881	8.434
2.63227	8.292
2.63574	8.149
2.6392	8.007
2.64266	7.852
2.64613	7.694
2.64959	7.536
2.65305	7.369
2.65652	7.201
2.65998	7.034
2.66345	6.901
2.66691	6.768
2.67037	6.641
2.67384	6.558
2.6773	6.474
2.68076	6.402
2.68423	6.364
2.68769	6.325
2.69115	6.279
2.69462	6.218
2.69808	6.157
2.70154	6.094
2.70501	6.028
2.70847	5.962
2.71193	5.878
2.7154	5.781
2.71886	5.684
2.72232	5.603
2.72579	5.528
2.72925	5.452
2.73272	5.379
2.73618	5.306
2.73964	5.233
2.74311	5.151
2.74657	5.068
2.75003	4.985
2.7535	4.888
2.75696	4.791
2.76042	4.69
2.76389	4.571
2.76735	4.451
2.77081	4.322
2.77428	4.166
2.77774	4.011
2.7812	3.878
2.78467	3.784
2.78813	3.69
2.7916	3.62
2.79506	3.574
2.79852	3.528
2.80199	3.5
2.80545	3.484
2.80891	3.468
2.81238	3.408
2.81584	3.33
2.8193	3.252
2.82277	3.241
2.82623	3.246
2.82969	3.25
2.83316	3.201
2.83662	3.148
2.84008	3.096
2.84355	3.051
2.84701	3.006
2.85047	2.963
2.85394	2.935
2.8574	2.907
2.86087	2.886
2.86433	2.883
2.86779	2.88
2.87126	2.848
2.87472	2.769
2.87818	2.69
2.88165	2.581
2.88511	2.441
2.88857	2.3
2.89204	2.182
2.8955	2.077
2.89896	1.972
2.90243	1.904
2.90589	1.85
2.90935	1.796
2.91282	1.714
2.91628	1.627
2.91975	1.54
2.92321	1.513
2.92667	1.488
2.93014	1.461
2.9336	1.403
2.93706	1.345
2.94053	1.285
2.94399	1.214
2.94745	1.144
2.95092	1.089
2.95438	1.073
2.95784	1.057
2.96131	1.074
2.96477	1.141
2.96823	1.208
2.9717	1.311
2.97516	1.447
2.97863	1.583
2.98209	1.837
2.98555	2.16
2.98902	2.484
2.99248	2.955
2.99594	3.479
2.99941	4.003
3.00287	6.794
3.00633	9.977
3.0098	13.161
3.01326	190.813
3.01672	374.732
3.02019	548.918
3.02365	608.224
3.02711	667.529
3.03058	677.969
3.03404	481.243
3.0375	284.516
3.04097	132.064
3.04443	81.161
3.0479	30.258
3.05136	0.57
3.05482	0.619
3.05829	0.667
3.06175	0.669
3.06521	0.628
3.06868	0.588
3.07214	0.559
3.0756	0.536
3.07907	0.514
3.08253	0.549
3.08599	0.604
3.08946	0.659
3.09292	0.65
3.09638	0.632
3.09985	0.614
3.10331	0.605
3.10678	0.595
3.11024	0.59
3.1137	0.625
3.11717	0.659
3.12063	0.674
3.12409	0.611
3.12756	0.549
3.13102	0.521
3.13448	0.569
3.13795	0.617
3.14141	0.669
3.14487	0.726
3.14834	0.784
3.1518	0.867
3.15526	0.971
3.15873	1.075
3.16219	1.194
3.16566	1.32
3.16912	1.446
3.17258	1.685
3.17605	1.957
3.17951	2.23
3.18297	2.566
3.18644	2.911
3.1899	3.256
3.19336	3.725
3.19683	4.195
3.20029	4.694
3.20375	5.434
3.20722	6.175
3.21068	6.831
3.21414	6.831
3.21761	6.831

## Sheet: 8E6_N1_filter_diluted
10
Manual run 8:10_UV1_280nm
ml	mAU
0	0.391
0.00424802	0.386
0.00849605	0.381
0.0127441	0.409
0.0169921	0.457
0.0212401	0.459
0.0254881	0.342
0.0297362	0.226
0.0339842	0.239
0.0382322	0.263
0.0424802	0.262
0.0467283	0.242
0.0509763	0.217
0.0552243	0.171
0.0594723	0.124
0.0637204	0.089
0.0679684	0.056
0.0722164	0.045
0.0764644	0.055
0.0807125	0.063
0.0849605	0.057
0.0892085	0.05
0.0934565	0.014
0.0977046	-0.03
0.101953	-0.05
0.106201	-0.04
0.110449	-0.033
0.114697	-0.055
0.118945	-0.077
0.123193	-0.103
0.127441	-0.129
0.131689	-0.129
0.135937	-0.088
0.140185	-0.047
0.144433	-0.023
0.148681	0.001
0.152929	-0.035
0.157177	-0.099
0.161425	-0.142
0.165673	-0.14
0.169921	-0.138
0.174169	-0.165
0.178417	-0.192
0.182665	-0.196
0.186913	-0.184
0.191161	-0.169
0.195409	-0.148
0.199657	-0.127
0.203905	-0.135
0.208153	-0.145
0.212401	-0.168
0.216649	-0.2
0.220897	-0.222
0.225145	-0.203
0.229393	-0.184
0.233641	-0.205
0.237889	-0.234
0.242137	-0.261
0.246385	-0.287
0.250633	-0.304
0.254881	-0.265
0.259129	-0.225
0.263377	-0.256
0.267626	-0.306
0.271874	-0.346
0.276122	-0.373
0.28037	-0.395
0.284618	-0.355
0.288866	-0.314
0.293114	-0.345
0.297362	-0.402
0.30161	-0.445
0.305858	-0.461
0.310106	-0.477
0.314354	-0.482
0.318602	-0.486
0.32285	-0.493
0.327098	-0.501
0.331346	-0.494
0.335594	-0.452
0.339842	-0.409
0.34409	-0.428
0.348338	-0.451
0.352586	-0.485
0.356834	-0.527
0.361082	-0.56
0.36533	-0.563
0.369578	-0.567
0.373826	-0.57
0.378074	-0.573
0.382322	-0.585
0.38657	-0.605
0.390818	-0.615
0.395066	-0.584
0.399314	-0.552
0.403562	-0.55
0.40781	-0.553
0.412058	-0.577
0.416306	-0.624
0.420554	-0.658
0.424802	-0.598
0.42905	-0.538
0.433298	-0.544
0.437546	-0.57
0.441795	-0.584
0.446043	-0.58
0.450291	-0.575
0.454539	-0.562
0.458787	-0.548
0.463035	-0.565
0.467283	-0.595
0.471531	-0.611
0.475779	-0.604
0.480027	-0.596
0.484275	-0.643
0.488523	-0.689
0.492771	-0.658
0.497019	-0.584
0.501267	-0.518
0.505515	-0.473
0.509763	-0.428
0.514011	-0.447
0.518259	-0.47
0.522507	-0.468
0.526755	-0.446
0.531003	-0.433
0.535251	-0.446
0.539499	-0.459
0.543747	-0.457
0.547995	-0.452
0.552243	-0.469
0.556491	-0.507
0.560739	-0.539
0.564987	-0.544
0.569235	-0.55
0.573483	-0.563
0.577731	-0.577
0.581979	-0.59
0.586227	-0.6
0.590475	-0.615
0.594723	-0.662
0.598971	-0.709
0.603219	-0.726
0.607467	-0.732
0.611715	-0.717
0.615963	-0.668
0.620212	-0.622
0.62446	-0.652
0.628708	-0.682
0.632956	-0.704
0.637204	-0.724
0.641452	-0.73
0.6457	-0.709
0.649948	-0.688
0.654196	-0.739
0.658444	-0.79
0.662692	-0.808
0.66694	-0.805
0.671188	-0.79
0.675436	-0.741
0.679684	-0.692
0.683932	-0.693
0.68818	-0.699
0.692428	-0.716
0.696676	-0.74
0.700924	-0.763
0.705172	-0.775
0.70942	-0.787
0.713668	-0.803
0.717916	-0.82
0.722164	-0.826
0.726412	-0.823
0.73066	-0.816
0.734908	-0.788
0.739156	-0.761
0.743404	-0.755
0.747652	-0.754
0.7519	-0.76
0.756148	-0.774
0.760396	-0.784
0.764644	-0.759
0.768892	-0.735
0.77314	-0.754
0.777388	-0.789
0.781636	-0.822
0.785884	-0.85
0.790132	-0.877
0.79438	-0.823
0.798629	-0.768
0.802877	-0.75
0.807125	-0.749
0.811373	-0.754
0.815621	-0.769
0.819869	-0.784
0.824117	-0.771
0.828365	-0.757
0.832613	-0.767
0.836861	-0.793
0.841109	-0.806
0.845357	-0.784
0.849605	-0.762
0.853853	-0.745
0.858101	-0.728
0.862349	-0.755
0.866597	-0.82
0.870845	-0.862
0.875093	-0.806
0.879341	-0.75
0.883589	-0.751
0.887837	-0.762
0.892085	-0.786
0.896333	-0.825
0.900581	-0.861
0.904829	-0.887
0.909077	-0.912
0.913325	-0.898
0.917573	-0.871
0.921821	-0.802
0.926069	-0.673
0.930317	-0.523
0.934565	-0.063
0.938813	0.397
0.943061	1.461
0.947309	2.772
0.951557	4.731
0.955805	7.863
0.960053	11
0.964301	17.296
0.968549	23.592
0.972798	32.42
0.977046	42.626
0.981294	53.719
0.985542	66.95
0.98979	80.18
0.994038	94.445
0.998286	108.776
1.00253	122.792
1.00678	136.586
1.01103	149.911
1.01528	161.679
1.01953	173.447
1.02377	182.578
1.02802	191.341
1.03227	198.426
1.03652	203.984
1.04077	208.907
1.04501	210.718
1.04926	212.53
1.05351	212.156
1.05776	211.287
1.06201	209.419
1.06625	206.387
1.0705	203.203
1.07475	198.748
1.079	194.293
1.08325	189.275
1.08749	184.073
1.09174	178.75
1.09599	173.247
1.10024	167.734
1.10449	162.042
1.10873	156.349
1.11298	150.411
1.11723	144.363
1.12148	138.264
1.12573	132.067
1.12997	125.87
1.13422	119.711
1.13847	113.553
1.14272	107.613
1.14697	101.8
1.15121	96.157
1.15546	90.958
1.15971	85.758
1.16396	81.061
1.16821	76.407
1.17245	72.167
1.1767	68.244
1.18095	64.432
1.1852	61.037
1.18945	57.641
1.19369	54.701
1.19794	51.836
1.20219	49.254
1.20644	46.951
1.21069	44.713
1.21493	42.851
1.21918	40.989
1.22343	39.38
1.22768	37.835
1.23193	36.406
1.23617	35.124
1.24042	33.863
1.24467	32.829
1.24892	31.795
1.25317	30.767
1.25742	29.743
1.26166	28.767
1.26591	27.872
1.27016	26.981
1.27441	26.237
1.27866	25.493
1.2829	24.788
1.28715	24.102
1.2914	23.444
1.29565	22.844
1.2999	22.243
1.30414	21.734
1.30839	21.228
1.31264	20.748
1.31689	20.283
1.32114	19.816
1.32538	19.342
1.32963	18.867
1.33388	18.448
1.33813	18.035
1.34238	17.596
1.34662	17.136
1.35087	16.707
1.35512	16.406
1.35937	16.106
1.36362	15.851
1.36786	15.604
1.37211	15.346
1.37636	15.075
1.38061	14.812
1.38486	14.596
1.3891	14.38
1.39335	14.156
1.3976	13.929
1.40185	13.699
1.4061	13.464
1.41034	13.232
1.41459	13.033
1.41884	12.834
1.42309	12.645
1.42734	12.459
1.43158	12.285
1.43583	12.129
1.44008	11.974
1.44433	11.81
1.44858	11.646
1.45282	11.475
1.45707	11.301
1.46132	11.133
1.46557	10.981
1.46982	10.829
1.47406	10.662
1.47831	10.495
1.48256	10.344
1.48681	10.204
1.49106	10.066
1.4953	9.934
1.49955	9.801
1.5038	9.706
1.50805	9.616
1.5123	9.502
1.51654	9.367
1.52079	9.229
1.52504	9.077
1.52929	8.925
1.53354	8.83
1.53778	8.747
1.54203	8.665
1.54628	8.585
1.55053	8.496
1.55478	8.349
1.55902	8.202
1.56327	8.127
1.56752	8.075
1.57177	8.01
1.57602	7.928
1.58026	7.845
1.58451	7.76
1.58876	7.676
1.59301	7.598
1.59726	7.525
1.60151	7.453
1.60575	7.385
1.61	7.317
1.61425	7.291
1.6185	7.266
1.62275	7.204
1.62699	7.121
1.63124	7.039
1.63549	6.961
1.63974	6.883
1.64399	6.766
1.64823	6.647
1.65248	6.587
1.65673	6.571
1.66098	6.555
1.66523	6.539
1.66947	6.523
1.67372	6.485
1.67797	6.443
1.68222	6.417
1.68647	6.407
1.69071	6.403
1.69496	6.431
1.69921	6.459
1.70346	6.478
1.70771	6.495
1.71195	6.543
1.7162	6.631
1.72045	6.726
1.7247	6.886
1.72895	7.046
1.73319	7.197
1.73744	7.345
1.74169	7.486
1.74594	7.619
1.75019	7.75
1.75443	7.848
1.75868	7.946
1.76293	8.017
1.76718	8.075
1.77143	8.141
1.77567	8.226
1.77992	8.311
1.78417	8.371
1.78842	8.43
1.79267	8.526
1.79691	8.645
1.80116	8.757
1.80541	8.854
1.80966	8.95
1.81391	9.102
1.81815	9.259
1.8224	9.375
1.82665	9.458
1.8309	9.558
1.83515	9.722
1.83939	9.886
1.84364	10.101
1.84789	10.325
1.85214	10.502
1.85639	10.631
1.86063	10.761
1.86488	10.901
1.86913	11.04
1.87338	11.213
1.87763	11.394
1.88187	11.574
1.88612	11.752
1.89037	11.926
1.89462	12.056
1.89887	12.187
1.90311	12.413
1.90736	12.677
1.91161	12.884
1.91586	12.994
1.92011	13.105
1.92435	13.218
1.9286	13.332
1.93285	13.466
1.9371	13.609
1.94135	13.73
1.9456	13.803
1.94984	13.876
1.95409	13.926
1.95834	13.976
1.96259	14.105
1.96684	14.288
1.97108	14.439
1.97533	14.494
1.97958	14.549
1.98383	14.637
1.98808	14.728
1.99232	14.834
1.99657	14.951
2.00082	15.055
2.00507	15.099
2.00932	15.142
2.01356	15.172
2.01781	15.199
2.02206	15.223
2.02631	15.245
2.03056	15.249
2.0348	15.121
2.03905	14.993
2.0433	14.751
2.04755	14.474
2.0518	14.183
2.05604	13.871
2.06029	13.554
2.06454	13.13
2.06879	12.706
2.07304	12.318
2.07728	11.946
2.08153	11.581
2.08578	11.228
2.09003	10.876
2.09428	10.428
2.09852	9.981
2.10277	9.568
2.10702	9.175
2.11127	8.815
2.11552	8.537
2.11976	8.259
2.12401	7.948
2.12826	7.634
2.13251	7.353
2.13676	7.095
2.141	6.857
2.14525	6.69
2.1495	6.523
2.15375	6.309
2.158	6.089
2.16224	5.889
2.16649	5.708
2.17074	5.535
2.17499	5.408
2.17924	5.281
2.18348	5.102
2.18773	4.91
2.19198	4.755
2.19623	4.643
2.20048	4.532
2.20472	4.438
2.20897	4.344
2.21322	4.232
2.21747	4.114
2.22172	3.999
2.22596	3.886
2.23021	3.773
2.23446	3.66
2.23871	3.548
2.24296	3.455
2.2472	3.371
2.25145	3.286
2.2557	3.203
2.25995	3.119
2.2642	3.07
2.26844	3.021
2.27269	2.948
2.27694	2.86
2.28119	2.765
2.28544	2.654
2.28968	2.543
2.29393	2.492
2.29818	2.447
2.30243	2.381
2.30668	2.298
2.31093	2.22
2.31517	2.157
2.31942	2.093
2.32367	2.084
2.32792	2.085
2.33217	2.062
2.33641	2.016
2.34066	1.974
2.34491	1.96
2.34916	1.947
2.35341	1.899
2.35765	1.841
2.3619	1.782
2.36615	1.719
2.3704	1.66
2.37465	1.633
2.37889	1.607
2.38314	1.556
2.38739	1.496
2.39164	1.458
2.39589	1.459
2.40013	1.458
2.40438	1.427
2.40863	1.395
2.41288	1.368
2.41713	1.343
2.42137	1.3
2.42562	1.22
2.42987	1.139
2.43412	1.135
2.43837	1.134
2.44261	1.134
2.44686	1.136
2.45111	1.137
2.45536	1.131
2.45961	1.125
2.46385	1.211
2.4681	1.308
2.47235	1.379
2.4766	1.428
2.48085	1.487
2.48509	1.591
2.48934	1.696
2.49359	1.825
2.49784	1.96
2.50209	2.093
2.50633	2.226
2.51058	2.362
2.51483	2.526
2.51908	2.69
2.52333	2.933
2.52757	3.2
2.53182	3.491
2.53607	3.818
2.54032	4.159
2.54457	4.717
2.54881	5.276
2.55306	5.935
2.55731	6.635
2.56156	7.387
2.56581	8.233
2.57005	9.079
2.5743	10.202
2.57855	11.325
2.5828	12.542
2.58705	13.81
2.59129	15.119
2.59554	16.526
2.59979	17.934
2.60404	19.452
2.60829	20.977
2.61253	22.558
2.61678	24.179
2.62103	25.853
2.62528	27.707
2.62953	29.56
2.63377	31.439
2.63802	33.321
2.64227	34.787
2.64652	35.873
2.65077	36.628
2.65502	35.76
2.65926	34.892
2.66351	31.654
2.66776	27.88
2.67201	23.285
2.67626	17.732
2.6805	12.337
2.68475	8.247
2.689	4.157
2.69325	1.968
2.6975	0.401
2.70174	-0.485
2.70599	-0.346
2.71024	-0.189
2.71449	0.371
2.71874	0.931
2.72298	1.458
2.72723	1.971
2.73148	2.43
2.73573	2.783
2.73998	3.136
2.74422	3.198
2.74847	3.255
2.75272	3.056
2.75697	2.707
2.76122	2.249
2.76546	1.506
2.76971	0.763
2.77396	0.067
2.77821	-0.625
2.78246	-1.311
2.7867	-1.991
2.79095	-2.593
2.7952	-2.906
2.79945	-3.219
2.8037	-3.024
2.80794	-2.746
2.81219	-2.336
2.81644	-1.797
2.82069	-1.231
2.82494	-0.518
2.82918	0.196
2.83343	0.828
2.83768	1.439
2.84193	2.018
2.84618	2.556
2.85042	3.083
2.85467	3.484
2.85892	3.886
2.86317	4.21
2.86742	4.506
2.87166	4.788
2.87591	5.048
2.88016	5.305
2.88441	5.464
2.88866	5.623
2.8929	5.822
2.89715	6.042
2.9014	6.223
2.90565	6.323
2.9099	6.423
2.91414	6.52
2.91839	6.617
2.92264	6.702
2.92689	6.779
2.93114	6.828
2.93538	6.796
2.93963	6.764
2.94388	6.783
2.94813	6.807
2.95238	6.845
2.95662	6.893
2.96087	6.933
2.96512	6.94
2.96937	6.947
2.97362	7.017
2.97786	7.099
2.98211	7.165
2.98636	7.213
2.99061	7.269
2.99486	7.373
2.9991	7.477
3.00335	7.508
3.0076	7.518
3.01185	7.518
3.0161	7.504
3.02035	7.487
3.02459	7.434
3.02884	7.381
3.03309	7.318
3.03734	7.252
3.04159	7.215
3.04583	7.233
3.05008	7.252
3.05433	7.419
3.05858	7.586
3.06283	8.049
3.06707	8.669
3.07132	9.635
3.07557	11.406
3.07982	13.177
3.08407	16.646
3.08831	20.212
3.09256	26.147
3.09681	33.715
3.10106	43.276
3.10531	59.219
3.10955	75.163
3.1138	113.464
3.11805	154.702
3.1223	233.685
3.12655	346.157
3.13079	465.794
3.13504	619.014
3.13929	772.235
3.14354	835.303
3.14779	878.824
3.15203	866.091
3.15628	789.351
3.16053	710.274
3.16478	612.987
3.16903	515.7
3.17327	439.1
3.17752	369.045
3.18177	310.05
3.18602	267.26
3.19027	225.439
3.19451	201.418
3.19876	177.397
3.20301	160.254
3.20726	146.093
3.21151	133.822
3.21575	125.163
3.22	116.504
3.22425	110.656
3.2285	104.839
3.23275	99.939
3.23699	95.565
3.24124	91.418
3.24549	87.847
3.24974	84.275
3.25399	81.419
3.25823	78.619
3.26248	76.019
3.26673	73.567
3.27098	71.166
3.27523	68.944
3.27947	66.722
3.28372	64.655
3.28797	62.612
3.29222	60.633
3.29647	58.716
3.30071	56.837
3.30496	55.161
3.30921	53.486
3.31346	51.981
3.31771	50.517
3.32195	49.116
3.3262	47.792
3.33045	46.486
3.3347	45.349
3.33895	44.212
3.34319	43.079
3.34744	41.946
3.35169	40.849
3.35594	39.807
3.36019	38.767
3.36444	37.778
3.36868	36.789
3.37293	35.872
3.37718	34.989
3.38143	34.096
3.38568	33.183
3.38992	32.27
3.39417	31.515
3.39842	30.765
3.40267	30.01
3.40692	29.252
3.41116	28.495
3.41541	27.74
3.41966	26.985
3.42391	26.183
3.42816	25.376
3.4324	24.646
3.43665	23.977
3.4409	23.293
3.44515	22.549
3.4494	21.806
3.45364	21.105
3.45789	20.413
3.46214	19.718
3.46639	19.02
3.47064	18.331
3.47488	17.69
3.47913	17.049
3.48338	16.387
3.48763	15.72
3.49188	15.108
3.49612	14.571
3.50037	14.025
3.50462	13.382
3.50887	12.739
3.51312	12.198
3.51736	11.696
3.52161	11.193
3.52586	10.687
3.53011	10.181
3.53436	9.706
3.5386	9.231
3.54285	8.811
3.5471	8.418
3.55135	8.061
3.5556	7.783
3.55984	7.504
3.56409	7.266
3.56834	7.031
3.57259	6.79
3.57684	6.546
3.58108	6.301
3.58533	6.055
3.58958	5.81
3.59383	5.657
3.59808	5.516
3.60232	5.37
3.60657	5.222
3.61082	5.087
3.61507	5.017
3.61932	4.947
3.62356	4.834
3.62781	4.712
3.63206	4.63
3.63631	4.592
3.64056	4.545
3.6448	4.437
3.64905	4.328
3.6533	4.293
3.65755	4.28
3.6618	4.244
3.66604	4.177
3.67029	4.115
3.67454	4.129
3.67879	4.144
3.68304	4.117
3.68728	4.073
3.69153	4.043
3.69578	4.041
3.70003	4.038
3.70428	3.988
3.70852	3.938
3.71277	3.927
3.71702	3.937
3.72127	3.942
3.72552	3.936
3.72977	3.93
3.73401	3.932
3.73826	3.933
3.74251	3.921
3.74676	3.898
3.75101	3.87
3.75525	3.824
3.7595	3.779
3.76375	3.805
3.768	3.842
3.77225	3.855
3.77649	3.845
3.78074	3.835
3.78499	3.828
3.78924	3.821
3.79349	3.853
3.79773	3.895
3.80198	3.908
3.80623	3.889
3.81048	3.877
3.81473	3.937
3.81897	3.997
3.82322	4.101
3.82747	4.221
3.83172	4.324
3.83597	4.403
3.84021	4.482
3.84446	4.591
3.84871	4.701
3.85296	4.815
3.85721	4.931
3.86145	5.065
3.8657	5.233
3.86995	5.401
3.8742	5.6
3.87845	5.8
3.88269	6.017
3.88694	6.246
3.89119	6.474
3.89544	6.703
3.89969	6.931
3.90393	7.16
3.90818	7.388
3.91243	7.639
3.91668	7.905
3.92093	8.16
3.92517	8.37
3.92942	8.579
3.93367	8.799
3.93792	9.021
3.94217	9.236
3.94641	9.446
3.95066	9.649
3.95491	9.813
3.95916	9.977
3.96341	10.121
3.96765	10.261
3.9719	10.408
3.97615	10.565
3.9804	10.714
3.98465	10.772
3.98889	10.829
3.99314	10.904
3.99739	10.984
4.00164	11.033
4.00589	11.03
4.01013	11.027
4.01438	11.029
4.01863	11.029

## Sheet: 8E6_N1_filter
10
Manual run 8:10_UV1_280nm
ml	mAU
0	-0.895
0.0143595	-0.89
0.0287191	-1.051
0.0430786	-1.104
0.0574381	-1.236
0.0717977	-1.236
0.0861572	-1.383
0.100517	-1.45
0.114876	-1.618
0.129236	-1.652
0.143595	-1.774
0.157955	-1.843
0.172314	-1.947
0.186674	-1.929
0.201033	-2.006
0.215393	-2.097
0.229753	-2.279
0.244112	-2.214
0.258472	-2.353
0.272831	-2.497
0.287191	-2.597
0.30155	-2.664
0.31591	-2.707
0.330269	-2.871
0.344629	-2.947
0.358988	-3.024
0.373348	-3.017
0.387707	-3.102
0.402067	-3.128
0.416426	-3.264
0.430786	-3.188
0.445145	-3.301
0.459505	-3.341
0.473865	-3.45
0.488224	-3.499
0.502584	-3.429
0.516943	-3.458
0.531303	-3.452
0.545662	-3.511
0.560022	-3.603
0.574381	-3.667
0.588741	-3.776
0.6031	-3.95
0.61746	-4.021
0.631819	-4.046
0.646179	-4.06
0.660538	-4.197
0.674898	-4.204
0.689258	-4.219
0.703617	-4.288
0.717977	-4.382
0.732336	-4.357
0.746696	-4.393
0.761055	-4.277
0.775415	-4.564
0.789774	-4.531
0.804134	-4.516
0.818493	-4.564
0.832853	-4.577
0.847212	-4.692
0.861572	-4.652
0.875931	-4.698
0.890291	-4.85
0.904651	-4.916
0.91901	-4.916
0.93337	-4.955
0.947729	-4.884
0.962089	-4.561
0.976448	-2.876
0.990808	2.359
1.00517	19.633
1.01953	63.62
1.03389	177.501
1.04825	374.276
1.06261	661.568
1.07696	991.699
1.09132	1321.4
1.10568	1590.94
1.12004	1733.2
1.1344	1690.79
1.14876	1591.18
1.16312	1471.73
1.17748	1350.85
1.19184	1221.69
1.2062	1093.04
1.22056	970.653
1.23492	863.586
1.24928	776.412
1.26364	704.976
1.278	645.588
1.29236	597.154
1.30672	554.068
1.32108	516.561
1.33544	482.75
1.3498	451.689
1.36416	425.48
1.37852	400.898
1.39287	381.039
1.40723	362.508
1.42159	345.719
1.43595	330.236
1.45031	315.554
1.46467	302.103
1.47903	289.491
1.49339	278.107
1.50775	267.084
1.52211	255.995
1.53647	245.265
1.55083	234.278
1.56519	224.133
1.57955	214.441
1.59391	205.502
1.60827	197.094
1.62263	189.36
1.63699	181.928
1.65135	174.02
1.66571	165.901
1.68007	157.349
1.69442	149.499
1.70878	142.003
1.72314	134.961
1.7375	128.623
1.75186	123.592
1.76622	119.931
1.78058	118.459
1.79494	119.658
1.8093	123.742
1.82366	132.798
1.83802	147.023
1.85238	167.185
1.86674	192.783
1.8811	223.442
1.89546	256.312
1.90982	288.03
1.92418	314.187
1.93854	334.755
1.9529	349.305
1.96726	361.431
1.98162	373.869
1.99597	387.028
2.01033	397.629
2.02469	400.003
2.03905	391.564
2.05341	370.582
2.06777	341.983
2.08213	308.747
2.09649	275.503
2.11085	244.862
2.12521	218.434
2.13957	195.711
2.15393	176.849
2.16829	160.411
2.18265	146.451
2.19701	134.346
2.21137	123.652
2.22573	113.821
2.24009	104.557
2.25445	96.09
2.26881	88.508
2.28317	81.711
2.29753	76.34
2.31188	89.389
2.32624	129.737
2.3406	153.83
2.35496	184.201
2.36932	173.812
2.38368	61.087
2.39804	68.214
2.4124	60.714
2.42676	63.602
2.44112	101.985
2.45548	123.773
2.46984	159.046
2.4842	222.243
2.49856	309.108
2.51292	361.442
2.52728	419.203
2.54164	888.79
2.556	40.037
2.57036	37.127
2.58472	26.543
2.59908	29.987
2.61343	179.712
2.62779	354.946
2.64215	613.798
2.65651	36.638
2.67087	35.221
2.68523	28.015
2.69959	16.723
2.71395	15.653
2.72831	178.266
2.74267	261.124
2.75703	13.344
2.77139	14.83
2.78575	18.701
2.80011	21.047
2.81447	18.19
2.82883	16.719
2.84319	16.163
2.85755	15.253
2.87191	15.162
2.88627	15.029
2.90063	14.705
2.91499	13.864
2.92934	13.42
2.9437	13.158
2.95806	13.211
2.97242	13.216
2.98678	13.858
3.00114	495.013
3.0155	63.987
3.02986	13.236
3.04422	12.999
3.05858	13.01
3.07294	13.707
3.0873	16.542
3.10166	24.64
3.11602	44.603
3.13038	98.901
3.14474	382.669
3.1591	1006.64
3.17346	568.718
3.18782	350.679
3.20218	221.939
3.21654	163.636
3.23089	137.021
3.24525	122.167
3.25961	109.101
3.27397	97.295
3.28833	89.501
3.30269	81.431
3.31705	73.631
3.33141	67.328
3.34577	61.891
3.36013	56.049
3.37449	50.098
3.38885	44.909
3.40321	39.816
3.41757	34.738
3.43193	30.004
3.44629	25.958
3.46065	22.174
3.47501	18.757
3.48937	15.418
3.50373	12.368
3.51809	9.677
3.53244	7.511
3.5468	5.681
3.56116	4.268
3.57552	3.185
3.58988	2.718
3.60424	2.277
3.6186	2.158
3.63296	1.973
3.64732	2.03
3.66168	2.197
3.67604	2.551
3.6904	787.588
3.70476	-1.632
3.71912	-1.973
3.73348	-2.175
3.74784	-2.425
3.7622	-2.658
3.77656	-2.998
3.79092	-3.14
3.80528	-3.366
3.81964	-3.504
3.834	-3.546
3.84835	-3.216
3.86271	17.929
3.87707	3.578
3.89143	-2.808
3.90579	-2.321
3.92015	-1.777
3.93451	-0.985
3.94887	-0.378
3.96323	0.149
3.97759	0.64
3.99195	1.1
4.00631	1.226
4.02067	23.43
4.03503	31.105
4.04939	38.912
4.06375	27.084
4.07811	22.57
4.09247	19.051
4.10683	16.117
4.12119	14.096
4.13555	12.976
4.1499	12.105
4.16426	11.289
4.17862	10.66
4.19298	10.134
4.20734	9.61
4.2217	9.105
4.23606	8.678
4.25042	8.11
4.26478	7.794
4.27914	7.313
4.2935	7.089
4.30786	6.8
4.32222	6.512
4.33658	6.263
4.35094	6.06
4.3653	5.774
4.37966	5.505
4.39402	5.29
4.40838	4.941
4.42274	4.821
4.4371	4.692
4.45145	4.33
4.46581	4.049
4.48017	3.812
4.49453	3.622
4.50889	3.468
4.52325	3.201
4.53761	2.963
4.55197	2.856
4.56633	2.495
4.58069	2.367
4.59505	2.315
4.60941	2.094
4.62377	1.908
4.63813	1.772
4.65249	101.919
4.66685	281.679
4.68121	1.127
4.69557	1.002
4.70993	0.97
4.72429	0.831
4.73865	0.852
4.75301	0.707
4.76736	0.549
4.78172	0.399
4.79608	0.311
4.81044	0.154
4.8248	0.066
4.83916	0.086
4.85352	-0.002
4.86788	-0.081
4.88224	-0.256
4.8966	-0.441
4.91096	-0.522
4.92532	-0.648
4.93968	-0.686
4.95404	-0.897
4.9684	-1.045
4.98276	-1.23
4.99712	-1.337
5.01148	-1.379
5.02584	-1.482
5.0402	-1.644
5.05456	-1.719
5.06891	-1.729
5.08327	-1.835
5.09763	-1.973
5.11199	-1.96
5.12635	-2.067
5.14071	-2.147
5.15507	-2.214
5.16943	-2.21
5.18379	-2.225
5.19815	-2.231
5.21251	-2.277
5.22687	-2.308
5.24123	-2.339
5.25559	-2.198
5.26995	-2.143
5.28431	-2.192
5.29867	-2.172
5.31303	-2.243
5.32739	-2.259
5.34175	-2.256
5.35611	-2.381
5.37047	-2.475
5.38482	-2.693
5.39918	-2.783
5.41354	-2.816
5.4279	-2.909
5.44226	-3.002
5.45662	-3.064
5.47098	-3.177
5.48534	-3.266
5.4997	-3.307
5.51406	-3.359
5.52842	-3.521
5.54278	-3.53
5.55714	-3.606
5.5715	-3.572
5.58586	-3.663
5.60022	-3.661
5.61458	-3.769
5.62894	-3.851
5.6433	-3.86
5.65766	-3.807
5.67202	-3.769
5.68637	-3.793
5.70073	-3.809
5.71509	-3.873
5.72945	-3.932
5.74381	-3.883
5.75817	-3.935
5.77253	-4.024
5.78689	-4.101
5.80125	-4.179
5.81561	-4.204
5.82997	-4.238
5.84433	-4.284
5.85869	-4.264
5.87305	-4.338
5.88741	-4.329
5.90177	-4.438
5.91613	-4.567
5.93049	-4.534
5.94485	-4.639
5.95921	-4.726
5.97357	-4.738
5.98792	-4.769
6.00228	-4.782
6.01664	-4.858
6.031	-4.935
6.04536	-5.031
6.05972	-4.956
6.07408	-4.929
6.08844	-5.021
6.1028	-5.017
6.11716	-5.019
6.13152	-5.1
6.14588	-5.022
6.16024	-5.196
6.1746	-5.159
6.18896	-5.123
6.20332	-5.306
6.21768	-5.311
6.23204	-5.256
6.2464	-5.379
6.26076	-5.455
6.27512	-5.458
6.28948	-5.367
6.30383	-5.343
6.31819	-5.361
6.33255	-5.456
6.34691	-5.407
6.36127	-5.436
6.37563	-5.369
6.38999	-5.286
6.40435	-5.191
6.41871	-5.126
6.43307	-5.112
6.44743	-5.072
6.46179	-4.986
6.47615	-4.904
6.49051	-4.876
6.50487	-4.888
6.51923	-4.998
6.53359	-4.987
6.54795	-4.928
6.56231	-4.819
6.57667	-4.642
6.59103	-4.312
6.60538	1.912
6.61974	631.557
6.6341	-4.069
6.64846	-3.618
6.66282	-2.715
6.67718	-1.134
6.69154	0.781
6.7059	2.763
6.72026	4.877
6.73462	21.491
6.74898	57.707
6.76334	84.305
6.7777	98.075
6.79206	114.298
6.80642	129.874
6.82078	679.656
6.83514	-3.415
6.8495	-3.443
6.86386	-3.338
6.87822	-0.141
6.89258	4.376
6.90694	6.21
6.92129	7.981
6.93565	9.972
6.95001	11.76
6.96437	13.558
6.97873	15.096
6.99309	16.786
7.00745	18.388
7.02181	19.915
7.03617	21.617
7.05053	23.201
7.06489	25.014
7.07925	27.125
7.09361	29.453
7.10797	31.395
7.12233	33.88
7.13669	36.31
7.15105	39.05
7.16541	40.821
7.17977	41.906
7.19413	43.198
7.20849	43.568
7.22284	232.665
7.2372	145.988
7.25156	-0.869
7.26592	-0.847
7.28028	-0.629
7.29464	-0.262
7.309	0.185
7.32336	0.197
7.33772	0.231
7.35208	0.218
7.36644	-0.017
7.3808	-0.311
7.39516	-0.505
7.40952	-0.916
7.42388	-1.194
7.43824	-1.552
7.4526	-1.851
7.46696	-1.997
7.48132	-2.203
7.49568	-2.329
7.51004	-2.454
7.52439	-2.444
7.53875	-2.43
7.55311	-2.475
7.56747	-2.452
7.58183	-2.416
7.59619	-2.425
7.61055	-2.446
7.62491	-2.386
7.63927	-2.375
7.65363	-2.307
7.66799	-2.344
7.68235	-2.407
7.69671	-2.429
7.71107	-2.414
7.72543	-2.445
7.73979	-2.397
7.75415	-2.552
7.76851	-2.675
7.78287	-2.601
7.79723	-2.768
7.81159	-2.772
7.82595	-2.889
7.8403	-3.014
7.85466	-3.157
7.86902	-3.24
7.88338	-3.35
7.89774	-3.356
7.9121	-3.566
7.92646	-3.67
7.94082	-3.652
7.95518	-3.776
7.96954	-3.988
7.9839	-4.098
7.99826	-4.205
8.01262	-4.337
8.02698	-4.464
8.04134	-4.455
8.0557	-4.55
8.07006	-4.734
8.08442	-4.886
8.09878	-4.939
8.11314	-4.959
8.1275	-4.975
8.14185	-4.981
8.15621	-5.109
8.17057	-5.18
8.18493	-5.365
8.19929	-5.427
8.21365	-5.55
8.22801	-5.713
8.24237	-5.858
8.25673	-6.002
8.27109	-6.079
8.28545	-6.221
8.29981	-6.279
8.31417	-6.398
8.32853	-6.482
8.34289	-6.6
8.35725	-6.647
8.37161	-6.763
8.38597	-6.883
8.40033	-6.935
8.41469	-7.033
8.42905	-7.106
8.4434	-7.159
8.45776	-7.229
8.47212	-7.27
8.48648	-7.375
8.50084	-7.446
8.5152	-7.525
8.52956	-7.448
8.54392	-7.591
8.55828	-7.597
8.57264	-7.72
8.587	-7.749
8.60136	-7.838
8.61572	-7.926
8.63008	-8.052
8.64444	-8.076
8.6588	-8.193
8.67316	-8.198
8.68752	-8.335
8.70188	-8.296
8.71624	-8.376
8.7306	-8.432
8.74496	-8.464
8.75931	-8.504
8.77367	-8.606
8.78803	-8.672
8.80239	-8.671
8.81675	-8.706
8.83111	-8.755
8.84547	-8.892
8.85983	-8.785
8.87419	-8.865
8.88855	-9.022
8.90291	-9.053
8.91727	-9.006
8.93163	-9.092
8.94599	-8.994
8.96035	-8.949
8.97471	-9.068
8.98907	-9.135
9.00343	-9.158
9.01779	-9.286
9.03215	-9.242
9.04651	-9.376
9.06086	-9.411
9.07522	-9.53
9.08958	-9.52
9.10394	-9.536
9.1183	-9.692
9.13266	-9.686
9.14702	-9.785
9.16138	-5.582
9.17574	-2.655
9.1901	-4.748
9.20446	-5.747
9.21882	-6.532
9.23318	-7.08
9.24754	-7.388
9.2619	-7.318
9.27626	-7.367
9.29062	-7.433
9.30498	-7.378
9.31934	-7.482
9.3337	-7.518
9.34806	-7.534
9.36242	-7.618
9.37677	-7.651
9.39113	-7.817
9.40549	-8.016
9.41985	-8.058
9.43421	-7.983
9.44857	-8.179
9.46293	-8.163
9.47729	-8.177
9.49165	-8.265
9.50601	-8.301
9.52037	-8.393
9.53473	-8.501
9.54909	-8.452
9.56345	-8.598
9.57781	-8.607
9.59217	-8.614
9.60653	-8.694
9.62089	-8.705
9.63525	-8.783
9.64961	-8.846
9.66397	-8.865
9.67832	-8.744
9.69268	-8.81
9.70704	-8.845
9.7214	-8.901
9.73576	-8.865
9.75012	-8.924
9.76448	-9.026
9.77884	-8.958
9.7932	-9.143
9.80756	-9.245
9.82192	-9.31
9.83628	-9.389
9.85064	-9.431
9.865	-9.433
9.87936	-9.424
9.89372	-9.511
9.90808	-9.519
9.92244	-9.575
9.9368	-9.593
9.95116	-9.565
9.96552	-9.66
9.97987	-9.688
9.99423	-9.73
10.0086	-9.704
10.023	-9.722
10.0373	-9.779
10.0517	-9.859
10.066	-9.87
10.0804	-9.769
10.0948	-9.647
10.1091	-9.651
10.1235	-9.715
10.1378	-9.716
10.1522	-9.778
10.1665	-9.824
10.1809	-9.865
10.1953	-9.906
10.2096	-10.057
10.224	-10.127
10.2383	-10.157
10.2527	-10.156
10.2671	-10.188
10.2814	-10.207
10.2958	-10.186
10.3101	-10.225
10.3245	-10.282
10.3389	-10.27
10.3532	-10.325
10.3676	-10.401
10.3819	-10.359
10.3963	-10.37
10.4107	-10.394
10.425	-10.35
10.4394	-10.465
10.4537	-10.441
10.4681	-10.385
10.4825	-10.452
10.4968	-10.244
10.5112	-10.138
10.5255	-10.273
10.5399	-10.35
10.5543	-10.365
10.5686	-10.413
10.583	-10.4
10.5973	-10.467
10.6117	-10.472
10.6261	-10.616
10.6404	-10.586
10.6548	-10.694
10.6691	-10.681
10.6835	-10.657
10.6979	-10.673
10.7122	-10.702
10.7266	-10.65
10.7409	-10.73
10.7553	-10.736
10.7696	-10.752
10.784	-10.772
10.7984	-10.752
10.8127	-10.793
10.8271	-10.678
10.8414	-10.671
10.8558	-10.733
10.8702	-10.851
10.8845	-10.861
10.8989	-10.746
10.9132	-10.59
10.9276	-10.638
10.942	-10.614
10.9563	-10.63
10.9707	-10.626
10.985	-10.714
10.9994	-10.766
11.0138	-10.732
11.0281	-10.842
11.0425	-10.916
11.0568	-10.918
11.0712	-10.935
11.0856	-10.971
11.0999	-10.958
11.1143	-11.023
11.1286	-11.041
11.143	-11.015
11.1574	-11.044
11.1717	-11.048
11.1861	-11.014
11.2004	-11.078
11.2148	-11.073
11.2292	-11.096
11.2435	-11.02
11.2579	-10.988
11.2722	-11.066
11.2866	-11.086
11.301	-11.065
11.3153	-10.961
11.3297	-10.973
11.344	-10.954
11.3584	-10.993
11.3727	-10.97
11.3871	-10.909
11.4015	-11.047
11.4158	-11.016
11.4302	-10.984
11.4445	-11.188
11.4589	-11.102
11.4733	-11.18
11.4876	-11.181
11.502	-11.129
11.5163	-11.042
11.5307	-11.1
11.5451	-10.949
11.5594	-10.827
11.5738	-10.89
11.5881	-10.894
11.6025	-10.955
11.6169	-10.963
11.6312	-11.039
11.6456	-10.958
11.6599	-11.058
11.6743	-11.004
11.6887	-11.175
11.703	-11.168
11.7174	-11.032
11.7317	-10.907
11.7461	-10.919
11.7605	-10.9
11.7748	-10.896
11.7892	-10.875
11.8035	-10.971
11.8179	-11.049
11.8323	-11.097
11.8466	-11.14
11.861	-11.189
11.8753	-11.202
11.8897	-11.283
11.9041	-11.179
11.9184	-11.073
11.9328	-11.187
11.9471	-11.166
11.9615	-11.12
11.9758	-11.182
11.9902	-11.18
12.0046	-11.137
12.0189	-11.152
12.0333	-11.172
12.0476	-11.149
12.062	-11.013
12.0764	-11.044
12.0907	-11.102
12.1051	-11.124
12.1194	-11.1
12.1338	-10.977
12.1482	-10.9
12.1625	-10.924
12.1769	-10.933
12.1912	-10.909
12.2056	-10.896
12.22	-10.825
12.2343	-10.712
12.2487	-10.692
12.263	-10.677
12.2774	-10.499
12.2918	-10.425
12.3061	-10.452
12.3205	-10.498
12.3348	-10.583
12.3492	-10.842
12.3636	-10.88
12.3779	-10.918
12.3923	-10.969
12.4066	-10.975
12.421	-11.015
12.4354	-10.952
12.4497	-10.992
12.4641	-10.891
12.4784	-10.886
12.4928	-10.897
12.5072	-10.886
12.5215	-10.849
12.5359	-10.72
12.5502	-10.539
12.5646	-10.512
12.579	-10.537
12.5933	-10.588
12.6077	-10.577
12.622	-10.538
12.6364	-10.522
12.6507	-10.531
12.6651	-10.572
12.6795	-10.714
12.6938	-10.648
12.7082	-10.616
12.7225	-10.657
12.7369	-10.614
12.7513	-10.613
12.7656	-10.588
12.78	-10.582
12.7943	-10.584
12.8087	-10.631
12.8231	-10.591
12.8374	-10.675
12.8518	-10.519
12.8661	-10.523
12.8805	-10.605
12.8949	-10.605
12.9092	-10.615
12.9236	-10.651
12.9379	-10.647
12.9523	-10.456
12.9667	-10.475
12.981	-10.483
12.9954	-10.556
13.0097	-10.636
13.0241	-10.568
13.0385	-10.647
13.0528	-10.646
13.0672	-10.575

## Sheet: 8E6_N1_decant_2h
10
Manual run 5:10_UV1_280nm
ml	mAU
0	-0.632
0.00394722	-0.574
0.00789443	-0.516
0.0118417	-0.399
0.0157889	-0.219
0.0197361	-0.038
0.0236833	0.27
0.0276305	0.584
0.0315777	0.652
0.035525	0.371
0.0394722	0.09
0.0434194	-0.203
0.0473666	-0.496
0.0513138	-0.778
0.055261	-1.039
0.0592083	-1.3
0.0631555	-1.479
0.0671027	-1.639
0.0710499	-1.784
0.0749971	-1.885
0.0789443	-1.987
0.0828916	-2.072
0.0868388	-2.15
0.090786	-2.221
0.0947332	-2.26
0.0986804	-2.3
0.102628	-2.356
0.106575	-2.42
0.110522	-2.489
0.114469	-2.593
0.118417	-2.696
0.122364	-2.779
0.126311	-2.848
0.130258	-2.916
0.134205	-2.961
0.138153	-3.006
0.1421	-3.081
0.146047	-3.18
0.149994	-3.279
0.153941	-3.302
0.157889	-3.324
0.161836	-3.376
0.165783	-3.458
0.16973	-3.541
0.173678	-3.634
0.177625	-3.728
0.181572	-3.791
0.185519	-3.811
0.189466	-3.832
0.193414	-3.858
0.197361	-3.884
0.201308	-3.895
0.205255	-3.876
0.209203	-3.857
0.21315	-3.847
0.217097	-3.84
0.221044	-3.818
0.224991	-3.759
0.228939	-3.699
0.232886	-3.612
0.236833	-3.515
0.24078	-3.411
0.244727	-3.279
0.248675	-3.147
0.252622	-2.99
0.256569	-2.821
0.260516	-2.653
0.264464	-2.492
0.268411	-2.331
0.272358	-2.128
0.276305	-1.897
0.280252	-1.668
0.2842	-1.463
0.288147	-1.258
0.292094	-1.071
0.296041	-0.899
0.299989	-0.726
0.303936	-0.478
0.307883	-0.23
0.31183	0.006
0.315777	0.229
0.319725	0.453
0.323672	0.669
0.327619	0.885
0.331566	1.097
0.335513	1.302
0.339461	1.508
0.343408	1.73
0.347355	1.954
0.351302	2.133
0.35525	2.226
0.359197	2.318
0.363144	2.374
0.367091	2.421
0.371038	2.493
0.374986	2.629
0.378933	2.766
0.38288	2.798
0.386827	2.795
0.390775	2.803
0.394722	2.857
0.398669	2.911
0.402616	2.971
0.406563	3.034
0.410511	3.067
0.414458	2.92
0.418405	2.774
0.422352	2.659
0.426299	2.565
0.430247	2.467
0.434194	2.324
0.438141	2.18
0.442088	1.993
0.446036	1.77
0.449983	1.546
0.45393	1.349
0.457877	1.153
0.461824	0.94
0.465772	0.708
0.469719	0.477
0.473666	0.218
0.477613	-0.044
0.481561	-0.303
0.485508	-0.56
0.489455	-0.816
0.493402	-1.104
0.497349	-1.397
0.501297	-1.667
0.505244	-1.895
0.509191	-2.123
0.513138	-2.35
0.517085	-2.577
0.521033	-2.791
0.52498	-2.967
0.528927	-3.143
0.532874	-3.377
0.536822	-3.63
0.540769	-3.862
0.544716	-4.01
0.548663	-4.159
0.55261	-4.285
0.556558	-4.401
0.560505	-4.522
0.564452	-4.672
0.568399	-4.822
0.572347	-4.931
0.576294	-5.014
0.580241	-5.099
0.584188	-5.199
0.588135	-5.299
0.592083	-5.395
0.59603	-5.486
0.599977	-5.578
0.603924	-5.658
0.607871	-5.738
0.611819	-5.798
0.615766	-5.836
0.619713	-5.875
0.62366	-5.953
0.627608	-6.033
0.631555	-6.1
0.635502	-6.147
0.639449	-6.193
0.643396	-6.238
0.647344	-6.283
0.651291	-6.313
0.655238	-6.313
0.659185	-6.313
0.663133	-6.383
0.66708	-6.471
0.671027	-6.536
0.674974	-6.545
0.678921	-6.553
0.682869	-6.574
0.686816	-6.599
0.690763	-6.625
0.69471	-6.652
0.698657	-6.68
0.702605	-6.624
0.706552	-6.526
0.710499	-6.447
0.714446	-6.473
0.718394	-6.499
0.722341	-6.536
0.726288	-6.581
0.730235	-6.624
0.734182	-6.656
0.73813	-6.687
0.742077	-6.702
0.746024	-6.703
0.749971	-6.704
0.753919	-6.712
0.757866	-6.719
0.761813	-6.714
0.76576	-6.695
0.769707	-6.676
0.773655	-6.77
0.777602	-6.872
0.781549	-6.946
0.785496	-6.982
0.789443	-7.018
0.793391	-7.009
0.797338	-6.993
0.801285	-6.999
0.805232	-7.044
0.80918	-7.09
0.813127	-7.119
0.817074	-7.143
0.821021	-7.17
0.824968	-7.202
0.828916	-7.234
0.832863	-7.254
0.83681	-7.269
0.840757	-7.284
0.844705	-7.293
0.848652	-7.302
0.852599	-7.32
0.856546	-7.342
0.860493	-7.365
0.864441	-7.392
0.868388	-7.42
0.872335	-7.417
0.876282	-7.394
0.880229	-7.374
0.884177	-7.401
0.888124	-7.428
0.892071	-7.418
0.896018	-7.376
0.899966	-7.334
0.903913	-7.376
0.90786	-7.419
0.911807	-7.41
0.915754	-7.346
0.919702	-7.281
0.923649	-6.884
0.927596	-6.466
0.931543	-5.576
0.935491	-3.996
0.939438	-2.416
0.943385	0.87
0.947332	4.406
0.951279	8.957
0.955227	15.489
0.959174	22.021
0.963121	31.591
0.967068	41.896
0.971015	53.113
0.974963	66.775
0.97891	80.437
0.982857	94.664
0.986804	109.091
0.990752	123.023
0.994699	135.039
0.998646	147.054
1.00259	157.291
1.00654	166.659
1.01049	175.678
1.01443	182.52
1.01838	189.363
1.02233	194.914
1.02628	199.62
1.03022	204.142
1.03417	206.255
1.03812	208.368
1.04207	209.358
1.04601	209.381
1.04996	209.397
1.05391	207.531
1.05785	205.665
1.0618	203.56
1.06575	201.186
1.0697	198.811
1.07364	197.544
1.07759	196.35
1.08154	195.702
1.08548	195.862
1.08943	196.021
1.09338	198.116
1.09733	200.499
1.10127	203.52
1.10522	207.798
1.10917	212.075
1.11312	216.833
1.11706	221.709
1.12101	226.046
1.12496	228.933
1.1289	231.82
1.13285	232.146
1.1368	231.556
1.14075	230.569
1.14469	228.025
1.14864	225.48
1.15259	223.078
1.15653	220.745
1.16048	218.469
1.16443	216.554
1.16838	214.639
1.17232	212.372
1.17627	209.873
1.18022	207.366
1.18417	204.743
1.18811	202.12
1.19206	199.453
1.19601	196.746
1.19995	194.042
1.2039	191.85
1.20785	189.658
1.2118	187.486
1.21574	185.336
1.21969	183.186
1.22364	180.91
1.22758	178.626
1.23153	176.249
1.23548	173.735
1.23943	171.222
1.24337	168.701
1.24732	166.178
1.25127	163.689
1.25522	161.266
1.25916	158.842
1.26311	156.336
1.26706	153.81
1.271	151.338
1.27495	149.015
1.2789	146.692
1.28285	144.42
1.28679	142.167
1.29074	139.98
1.29469	138.055
1.29863	136.13
1.30258	134.445
1.30653	132.879
1.31048	131.355
1.31442	130.109
1.31837	128.862
1.32232	127.84
1.32627	126.966
1.33021	126.077
1.33416	124.966
1.33811	123.854
1.34205	122.624
1.346	121.29
1.34995	119.956
1.3539	118.176
1.35784	116.395
1.36179	114.348
1.36574	111.997
1.36968	109.646
1.37363	107.209
1.37758	104.766
1.38153	102.391
1.38547	100.118
1.38942	97.846
1.39337	95.881
1.39731	93.964
1.40126	92.089
1.40521	90.297
1.40916	88.506
1.4131	86.833
1.41705	85.19
1.421	83.603
1.42495	82.168
1.42889	80.734
1.43284	79.383
1.43679	78.062
1.44073	76.753
1.44468	75.491
1.44863	74.23
1.45258	73.113
1.45652	72.069
1.46047	71.026
1.46442	69.987
1.46836	68.947
1.47231	67.9
1.47626	66.846
1.48021	65.805
1.48415	64.938
1.4881	64.071
1.49205	63.135
1.496	62.138
1.49994	61.141
1.50389	60.206
1.50784	59.271
1.51178	58.337
1.51573	57.405
1.51968	56.473
1.52363	55.544
1.52757	54.616
1.53152	53.72
1.53547	52.874
1.53941	52.028
1.54336	51.351
1.54731	50.701
1.55126	50.121
1.5552	49.681
1.55915	49.242
1.5631	48.995
1.56705	48.795
1.57099	48.708
1.57494	48.928
1.57889	49.149
1.58283	49.532
1.58678	49.975
1.59073	50.447
1.59468	51.035
1.59862	51.623
1.60257	52.325
1.60652	53.084
1.61046	53.807
1.61441	54.292
1.61836	54.777
1.62231	55.166
1.62625	55.491
1.6302	55.802
1.63415	55.923
1.6381	56.043
1.64204	55.935
1.64599	55.623
1.64994	55.312
1.65388	54.72
1.65783	54.126
1.66178	53.438
1.66573	52.64
1.66967	51.842
1.67362	50.902
1.67757	49.952
1.68151	49
1.68546	48.044
1.68941	47.088
1.69336	46.284
1.6973	45.504
1.70125	44.697
1.7052	43.836
1.70915	42.976
1.71309	42.398
1.71704	41.891
1.72099	41.442
1.72493	41.155
1.72888	40.868
1.73283	40.818
1.73678	40.855
1.74072	41.018
1.74467	41.689
1.74862	42.36
1.75256	43.459
1.75651	44.774
1.76046	46.211
1.76441	48.461
1.76835	50.711
1.7723	53.643
1.77625	57.034
1.7802	60.498
1.78414	65.021
1.78809	69.544
1.79204	74.709
1.79598	80.443
1.79993	86.177
1.80388	92.868
1.80783	99.562
1.81177	106.824
1.81572	114.743
1.81967	122.662
1.82361	131.797
1.82756	141.023
1.83151	150.804
1.83546	161.43
1.8394	172.056
1.84335	184.08
1.8473	196.326
1.85124	208.872
1.85519	222.028
1.85914	235.184
1.86309	249.267
1.86703	263.587
1.87098	278.046
1.87493	292.895
1.87888	307.744
1.88282	322.652
1.88677	337.58
1.89072	352.261
1.89466	365.929
1.89861	379.596
1.90256	391.978
1.90651	403.705
1.91045	415.032
1.9144	423.669
1.91835	432.305
1.92229	438.787
1.92624	443.807
1.93019	448.585
1.93414	449.742
1.93808	450.898
1.94203	450.471
1.94598	448.633
1.94993	446.795
1.95387	442.834
1.95782	438.863
1.96177	434.467
1.96571	429.576
1.96966	424.685
1.97361	420.005
1.97756	415.341
1.9815	410.946
1.98545	406.964
1.9894	402.981
1.99334	399.48
1.99729	396.057
2.00124	392.652
2.00519	389.286
2.00913	385.92
2.01308	382.176
2.01703	378.334
2.02098	374.158
2.02492	369.035
2.02887	363.912
2.03282	357.912
2.03676	351.585
2.04071	344.992
2.04466	337.299
2.04861	329.605
2.05255	321.233
2.0565	312.512
2.06045	303.769
2.06439	294.876
2.06834	285.982
2.07229	277.422
2.07624	269.091
2.08018	260.735
2.08413	252.007
2.08808	243.278
2.09203	235.036
2.09597	227.23
2.09992	219.424
2.10387	212.707
2.10781	205.996
2.11176	199.724
2.11571	193.965
2.11966	188.206
2.1236	183.256
2.12755	178.37
2.1315	173.786
2.13544	169.666
2.13939	165.546
2.14334	161.611
2.14729	157.705
2.15123	153.777
2.15518	149.804
2.15913	145.83
2.16308	141.75
2.16702	137.641
2.17097	133.413
2.17492	128.844
2.17886	124.275
2.18281	119.681
2.18676	115.077
2.19071	110.49
2.19465	105.966
2.1986	101.443
2.20255	97.129
2.20649	92.923
2.21044	88.788
2.21439	85.14
2.21834	81.492
2.22228	78.056
2.22623	74.764
2.23018	71.494
2.23413	68.56
2.23807	65.625
2.24202	62.761
2.24597	59.961
2.24991	57.16
2.25386	54.416
2.25781	51.673
2.26176	48.962
2.2657	46.29
2.26965	43.618
2.2736	41.171
2.27754	38.741
2.28149	36.361
2.28544	34.056
2.28939	31.752
2.29333	29.642
2.29728	27.564
2.30123	25.62
2.30517	23.956
2.30912	22.291
2.31307	20.755
2.31702	19.252
2.32096	17.827
2.32491	16.623
2.32886	15.42
2.33281	14.394
2.33675	13.435
2.3407	12.5
2.34465	11.663
2.34859	10.827
2.35254	10.096
2.35649	9.419
2.36044	8.763
2.36438	8.252
2.36833	7.741
2.37228	7.268
2.37622	6.822
2.38017	6.381
2.38412	6.019
2.38807	5.657
2.39201	5.298
2.39596	4.94
2.39991	4.583
2.40386	4.276
2.4078	3.968
2.41175	3.69
2.4157	3.444
2.41964	3.199
2.42359	3.037
2.42754	2.883
2.43149	2.733
2.43543	2.591
2.43938	2.449
2.44333	2.382
2.44727	2.326
2.45122	2.269
2.45517	2.209
2.45912	2.148
2.46306	2.152
2.46701	2.173
2.47096	2.211
2.47491	2.295
2.47885	2.38
2.4828	2.522
2.48675	2.687
2.49069	2.852
2.49464	3.012
2.49859	3.172
2.50254	3.406
2.50648	3.678
2.51043	3.958
2.51438	4.294
2.51832	4.629
2.52227	4.994
2.52622	5.381
2.53017	5.769
2.53411	6.177
2.53806	6.585
2.54201	7.072
2.54596	7.632
2.5499	8.191
2.55385	8.689
2.5578	9.185
2.56174	9.648
2.56569	10.072
2.56964	10.496
2.57359	10.905
2.57753	11.313
2.58148	11.713
2.58543	12.102
2.58937	12.49
2.59332	12.781
2.59727	13.054
2.60122	13.342
2.60516	13.657
2.60911	13.972
2.61306	14.218
2.61701	14.447
2.62095	14.675
2.6249	14.9
2.62885	15.125
2.63279	15.311
2.63674	15.481
2.64069	15.609
2.64464	15.553
2.64858	15.498
2.65253	15.393
2.65648	15.261
2.66042	15.069
2.66437	14.437
2.66832	13.805
2.67227	12.948
2.67621	11.933
2.68016	10.897
2.68411	9.501
2.68806	8.105
2.692	6.633
2.69595	5.093
2.6999	3.553
2.70384	2.078
2.70779	0.604
2.71174	-0.685
2.71569	-1.752
2.71963	-2.819
2.72358	-3.62
2.72753	-4.397
2.73147	-4.899
2.73542	-4.967
2.73937	-5.035
2.74332	59.857
2.74726	135.796
2.75121	264.724
2.75516	505.623
2.7591	746.523
2.76305	548.618
2.767	232.512
2.77095	-3.347
2.77489	-3.969
2.77884	-4.591
2.78279	-4.234
2.78674	-3.5
2.79068	-2.782
2.79463	-2.139
2.79858	-1.496
2.80252	-0.976
2.80647	-0.522
2.81042	-0.107
2.81437	0.02
2.81831	0.148
2.82226	0.243
2.82621	0.315
2.83015	0.388
2.8341	0.466
2.83805	0.544
2.842	0.549
2.84594	0.486
2.84989	0.424
2.85384	0.331
2.85779	0.237
2.86173	0.146
2.86568	0.056
2.86963	-0.033
2.87357	-0.077
2.87752	-0.117
2.88147	-0.178
2.88542	-0.272
2.88936	-0.367
2.89331	-0.327
2.89726	-0.263
2.9012	-0.237
2.90515	-0.291
2.9091	-0.345
2.91305	-0.271
2.91699	-0.161
2.92094	-0.068
2.92489	-0.025
2.92884	0.018
2.93278	0.028
2.93673	0.025
2.94068	0.04
2.94462	0.133
2.94857	0.226
2.95252	0.351
2.95647	0.493
2.96041	0.64
2.96436	0.823
2.96831	1.005
2.97225	1.216
2.9762	1.448
2.98015	1.682
2.9841	1.964
2.98804	2.245
2.99199	2.467
2.99594	2.632
2.99989	2.798
3.00383	2.936
3.00778	3.074
3.01173	3.254
3.01567	3.485
3.01962	3.715
3.02357	3.586
3.02752	3.424
3.03146	3.305
3.03541	3.253
3.03936	3.202
3.0433	3.255
3.04725	3.327
3.0512	3.389
3.05515	3.429
3.05909	3.468
3.06304	3.684
3.06699	3.948
3.07094	4.302
3.07488	4.928
3.07883	5.554
3.08278	6.664
3.08672	7.966
3.09067	9.514
3.09462	12.152
3.09857	14.79
3.10251	18.931
3.10646	23.878
3.11041	29.314
3.11435	38.42
3.1183	47.527
3.12225	64.073
3.1262	85.913
3.13014	122.542
3.13409	435.095
3.13804	747.647
3.14199	827.516
3.14593	690.387
3.14988	553.257
3.15383	624.603
3.15777	699.336
3.16172	719.974
3.16567	674.649
3.16962	629.325
3.17356	563.627
3.17751	496.088
3.18146	434.316
3.1854	381.805
3.18935	329.294
3.1933	292.087
3.19725	257.574
3.20119	228.444
3.20514	210.918
3.20909	193.392
3.21303	180.361
3.21698	168.573
3.22093	157.933
3.22488	150.735
3.22882	143.537
3.23277	137.831
3.23672	132.715
3.24067	127.731
3.24461	123.337
3.24856	118.943
3.25251	114.772
3.25645	110.722
3.2604	106.637
3.26435	102.292
3.2683	97.947
3.27224	93.993
3.27619	90.318
3.28014	86.666
3.28408	83.459
3.28803	80.251
3.29198	77.3
3.29593	74.589
3.29987	71.877
3.30382	69.477
3.30777	67.081
3.31172	64.792
3.31566	62.631
3.31961	60.471
3.32356	58.463
3.3275	56.468
3.33145	54.473
3.3354	52.478
3.33935	50.483
3.34329	48.734
3.34724	47.029
3.35119	45.379
3.35513	43.846
3.35908	42.314
3.36303	40.932
3.36698	39.591
3.37092	38.267
3.37487	36.993
3.37882	35.718
3.38277	34.54
3.38671	33.4
3.39066	32.273
3.39461	31.207
3.39855	30.141
3.4025	29.118
3.40645	28.118
3.4104	27.143
3.41434	26.356
3.41829	25.569
3.42224	24.751
3.42618	23.911
3.43013	23.069
3.43408	22.197
3.43803	21.324
3.44197	20.459
3.44592	19.6
3.44987	18.74
3.45382	17.831
3.45776	16.92
3.46171	16.048
3.46566	15.222
3.4696	14.397
3.47355	13.598
3.4775	12.802
3.48145	12.022
3.48539	11.267
3.48934	10.512
3.49329	9.732
3.49723	8.948
3.50118	8.198
3.50513	7.522
3.50908	6.845
3.51302	6.262
3.51697	5.704
3.52092	5.137
3.52487	4.544
3.52881	3.95
3.53276	3.441
3.53671	2.966
3.54065	2.497
3.5446	2.061
3.54855	1.624
3.5525	1.213
3.55644	0.815
3.56039	0.423
3.56434	0.067
3.56828	-0.288
3.57223	-0.601
3.57618	-0.885
3.58013	-1.166
3.58407	-1.392
3.58802	-1.618
3.59197	-1.828
3.59592	-2.024
3.59986	-2.219
3.60381	-2.347
3.60776	-2.473
3.6117	-2.609
3.61565	-2.755
3.6196	-2.902
3.62355	-3.034
3.62749	-3.163
3.63144	-3.277
3.63539	-3.364
3.63933	-3.451
3.64328	-3.467
3.64723	-3.467

## Sheet: 8E6_N1_decant_5min_bis
10
Manual run 1:10_UV1_280nm
ml	mAU
0	-0.001
0.00342863	0.038
0.00685727	0.077
0.0102859	0.136
0.0137145	0.425
0.0171432	0.714
0.0205718	0.93
0.0240004	0.784
0.0274291	0.639
0.0308577	0.506
0.0342863	0.412
0.037715	0.317
0.0411436	0.237
0.0445722	0.185
0.0480009	0.134
0.0514295	0.097
0.0548581	0.08
0.0582868	0.063
0.0617154	0.071
0.065144	0.104
0.0685727	0.138
0.0720013	0.133
0.0754299	0.099
0.0788586	0.066
0.0822872	0.04
0.0857158	0.018
0.0891445	-0.004
0.0925731	-0.04
0.0960017	-0.08
0.0994304	-0.121
0.102859	-0.15
0.106288	-0.177
0.109716	-0.204
0.113145	-0.205
0.116574	-0.205
0.120002	-0.204
0.123431	-0.215
0.126859	-0.226
0.130288	-0.236
0.133717	-0.23
0.137145	-0.225
0.140574	-0.226
0.144003	-0.264
0.147431	-0.302
0.15086	-0.333
0.154288	-0.347
0.157717	-0.361
0.161146	-0.373
0.164574	-0.382
0.168003	-0.391
0.171432	-0.41
0.17486	-0.443
0.178289	-0.476
0.181718	-0.518
0.185146	-0.571
0.188575	-0.623
0.192003	-0.673
0.195432	-0.721
0.198861	-0.769
0.202289	-0.815
0.205718	-0.859
0.209147	-0.904
0.212575	-0.962
0.216004	-1.024
0.219433	-1.087
0.222861	-1.096
0.22629	-1.096
0.229718	-1.095
0.233147	-1.061
0.236576	-1.023
0.240004	-0.986
0.243433	-0.92
0.246862	-0.854
0.25029	-0.789
0.253719	-0.727
0.257147	-0.665
0.260576	-0.606
0.264005	-0.567
0.267433	-0.527
0.270862	-0.487
0.274291	-0.442
0.277719	-0.398
0.281148	-0.353
0.284577	-0.308
0.288005	-0.263
0.291434	-0.237
0.294862	-0.236
0.298291	-0.235
0.30172	-0.231
0.305148	-0.226
0.308577	-0.221
0.312006	-0.205
0.315434	-0.181
0.318863	-0.158
0.322291	-0.147
0.32572	-0.141
0.329149	-0.136
0.332577	-0.175
0.336006	-0.229
0.339435	-0.282
0.342863	-0.264
0.346292	-0.232
0.349721	-0.201
0.353149	-0.199
0.356578	-0.201
0.360006	-0.202
0.363435	-0.196
0.366864	-0.19
0.370292	-0.186
0.373721	-0.203
0.37715	-0.22
0.380578	-0.228
0.384007	-0.193
0.387436	-0.157
0.390864	-0.126
0.394293	-0.108
0.397721	-0.089
0.40115	-0.072
0.404579	-0.059
0.408007	-0.045
0.411436	-0.035
0.414865	-0.03
0.418293	-0.025
0.421722	-0.008
0.42515	0.02
0.428579	0.048
0.432008	0.066
0.435436	0.077
0.438865	0.088
0.442294	0.112
0.445722	0.141
0.449151	0.17
0.45258	0.198
0.456008	0.226
0.459437	0.253
0.462865	0.304
0.466294	0.359
0.469723	0.414
0.473151	0.406
0.47658	0.393
0.480009	0.38
0.483437	0.431
0.486866	0.482
0.490294	0.533
0.493723	0.584
0.497152	0.635
0.50058	0.676
0.504009	0.669
0.507438	0.661
0.510866	0.667
0.514295	0.71
0.517724	0.753
0.521152	0.793
0.524581	0.824
0.528009	0.855
0.531438	0.874
0.534867	0.877
0.538295	0.88
0.541724	0.899
0.545153	0.934
0.548581	0.969
0.55201	1.02
0.555439	1.083
0.558867	1.145
0.562296	1.18
0.565724	1.2
0.569153	1.22
0.572582	1.239
0.57601	1.257
0.579439	1.276
0.582868	1.323
0.586296	1.375
0.589725	1.427
0.593153	1.454
0.596582	1.479
0.600011	1.504
0.603439	1.527
0.606868	1.55
0.610297	1.575
0.613725	1.618
0.617154	1.662
0.620583	1.699
0.624011	1.706
0.62744	1.714
0.630868	1.727
0.634297	1.757
0.637726	1.788
0.641154	1.821
0.644583	1.859
0.648012	1.897
0.65144	1.933
0.654869	1.965
0.658298	1.997
0.661726	2.04
0.665155	2.093
0.668583	2.146
0.672012	2.168
0.675441	2.169
0.678869	2.17
0.682298	2.223
0.685727	2.301
0.689155	2.38
0.692584	2.424
0.696012	2.456
0.699441	2.489
0.70287	2.519
0.706298	2.548
0.709727	2.578
0.713156	2.608
0.716584	2.639
0.720013	2.67
0.723442	2.712
0.72687	2.755
0.730299	2.797
0.733727	2.836
0.737156	2.876
0.740585	2.92
0.744013	2.986
0.747442	3.052
0.750871	3.104
0.754299	3.117
0.757728	3.13
0.761156	3.155
0.764585	3.207
0.768014	3.258
0.771442	3.302
0.774871	3.335
0.7783	3.369
0.781728	3.437
0.785157	3.54
0.788586	3.643
0.792014	3.689
0.795443	3.695
0.798871	3.702
0.8023	3.777
0.805729	3.886
0.809157	3.994
0.812586	4.022
0.816015	4.022
0.819443	4.023
0.822872	4.047
0.826301	4.075
0.829729	4.104
0.833158	4.131
0.836586	4.158
0.840015	4.185
0.843444	4.226
0.846872	4.268
0.850301	4.308
0.85373	4.336
0.857158	4.364
0.860587	4.402
0.864015	4.485
0.867444	4.568
0.870873	4.633
0.874301	4.647
0.87773	4.66
0.881159	4.693
0.884587	4.764
0.888016	4.834
0.891445	4.929
0.894873	5.058
0.898302	5.186
0.90173	5.288
0.905159	5.364
0.908588	5.439
0.912016	5.563
0.915445	5.721
0.918874	5.878
0.922302	6.06
0.925731	6.253
0.92916	6.446
0.932588	6.61
0.936017	6.765
0.939445	6.919
0.942874	7.127
0.946303	7.346
0.949731	7.564
0.95316	7.807
0.956589	8.051
0.960017	8.296
0.963446	8.592
0.966874	8.889
0.970303	9.186
0.973732	9.49
0.97716	9.794
0.980589	10.119
0.984018	10.548
0.987446	10.978
0.990875	11.426
0.994304	11.93
0.997732	12.434
1.00116	12.937
1.00459	13.439
1.00802	13.941
1.01145	14.517
1.01488	15.196
1.0183	15.876
1.02173	16.624
1.02516	17.439
1.02859	18.254
1.03202	19.256
1.03545	20.388
1.03888	21.521
1.0423	23.481
1.04573	25.843
1.04916	28.205
1.05259	32.381
1.05602	37.141
1.05945	41.901
1.06288	49.979
1.0663	58.688
1.06973	67.398
1.07316	79.273
1.07659	91.412
1.08002	103.561
1.08345	117.192
1.08688	130.823
1.09031	144.446
1.09373	157.982
1.09716	171.518
1.10059	184.864
1.10402	197.303
1.10745	209.743
1.11088	221.868
1.11431	233.085
1.11773	244.301
1.12116	255.013
1.12459	264.744
1.12802	274.476
1.13145	277.974
1.13488	272.988
1.13831	268.001
1.14173	263.241
1.14516	258.7
1.14859	254.16
1.15202	250.427
1.15545	247.253
1.15888	244.079
1.16231	240.699
1.16574	237.22
1.16916	233.741
1.17259	228.898
1.17602	223.617
1.17945	218.336
1.18288	211.735
1.18631	204.884
1.18974	198.033
1.19316	191.294
1.19659	184.565
1.20002	177.846
1.20345	172.617
1.20688	167.388
1.21031	162.274
1.21374	158.307
1.21716	154.34
1.22059	150.535
1.22402	147.496
1.22745	144.456
1.23088	141.57
1.23431	139.124
1.23774	136.678
1.24117	134.37
1.24459	132.328
1.24802	130.286
1.25145	128.389
1.25488	126.691
1.25831	124.992
1.26174	123.429
1.26517	121.998
1.26859	120.567
1.27202	119.337
1.27545	118.245
1.27888	117.154
1.28231	116.274
1.28574	115.497
1.28917	114.72
1.29259	114.192
1.29602	113.744
1.29945	113.295
1.30288	113.126
1.30631	113.01
1.30974	112.894
1.31317	113.013
1.3166	113.152
1.32002	113.293
1.32345	113.688
1.32688	114.082
1.33031	114.497
1.33374	115.113
1.33717	115.729
1.3406	116.373
1.34402	117.145
1.34745	117.916
1.35088	118.706
1.35431	119.546
1.35774	120.386
1.36117	121.251
1.3646	122.163
1.36802	123.076
1.37145	123.965
1.37488	124.82
1.37831	125.676
1.38174	126.572
1.38517	127.507
1.3886	128.441
1.39202	129.307
1.39545	130.126
1.39888	130.944
1.40231	131.77
1.40574	132.6
1.40917	133.43
1.4126	134.199
1.41603	134.947
1.41945	135.696
1.42288	136.368
1.42631	137.026
1.42974	137.685
1.43317	138.082
1.4366	138.458
1.44003	138.833
1.44345	139.079
1.44688	139.324
1.45031	139.554
1.45374	139.635
1.45717	139.716
1.4606	139.758
1.46403	139.619
1.46745	139.481
1.47088	139.296
1.47431	138.981
1.47774	138.665
1.48117	138.345
1.4846	138.017
1.48803	137.689
1.49146	137.332
1.49488	136.936
1.49831	136.54
1.50174	136.223
1.50517	135.982
1.5086	135.74
1.51203	135.586
1.51546	135.491
1.51888	135.397
1.52231	135.447
1.52574	135.567
1.52917	135.687
1.5326	135.997
1.53603	136.367
1.53946	136.738
1.54288	137.339
1.54631	137.984
1.54974	138.628
1.55317	139.448
1.5566	140.281
1.56003	141.115
1.56346	142.04
1.56689	142.964
1.57031	143.89
1.57374	144.83
1.57717	145.771
1.5806	146.677
1.58403	147.419
1.58746	148.162
1.59089	148.866
1.59431	149.46
1.59774	150.054
1.60117	150.524
1.6046	150.755
1.60803	150.986
1.61146	151.06
1.61489	150.924
1.61831	150.788
1.62174	150.523
1.62517	150.134
1.6286	149.744
1.63203	149.246
1.63546	148.672
1.63889	148.098
1.64232	147.36
1.64574	146.542
1.64917	145.725
1.6526	144.832
1.65603	143.915
1.65946	142.998
1.66289	142.044
1.66632	141.083
1.66974	140.123
1.67317	139.179
1.6766	138.236
1.68003	137.295
1.68346	136.485
1.68689	135.675
1.69032	134.871
1.69374	134.115
1.69717	133.36
1.7006	132.645
1.70403	132.12
1.70746	131.594
1.71089	131.104
1.71432	130.716
1.71775	130.327
1.72117	130.051
1.7246	129.99
1.72803	129.93
1.73146	129.938
1.73489	130.038
1.73832	130.138
1.74175	130.507
1.74517	131.133
1.7486	131.76
1.75203	132.733
1.75546	133.942
1.75889	135.152
1.76232	136.932
1.76575	138.984
1.76917	141.037
1.7726	144.03
1.77603	147.321
1.77946	150.611
1.78289	155.295
1.78632	160.238
1.78975	165.18
1.79317	171.837
1.7966	178.629
1.80003	185.449
1.80346	194.912
1.80689	204.376
1.81032	214.117
1.81375	226.551
1.81718	238.985
1.8206	252.025
1.82403	267.882
1.82746	283.74
1.83089	300.366
1.83432	319.17
1.83775	337.974
1.84118	357.445
1.8446	378.189
1.84803	398.933
1.85146	419.831
1.85489	440.936
1.85832	462.042
1.86175	482.546
1.86518	502.473
1.8686	522.4
1.87203	540.939
1.87546	558.531
1.87889	576.123
1.88232	591.12
1.88575	604.88
1.88918	618.641
1.89261	628.641
1.89603	637.458
1.89946	646.276
1.90289	650.681
1.90632	654.271
1.90975	657.861
1.91318	656.676
1.91661	655.117
1.92003	653.506
1.92346	647.129
1.92689	640.752
1.93032	634.052
1.93375	624.247
1.93718	614.442
1.94061	604.285
1.94403	592.501
1.94746	580.717
1.95089	568.517
1.95432	555.141
1.95775	541.764
1.96118	528.268
1.96461	514.544
1.96804	500.82
1.97146	487.342
1.97489	474.193
1.97832	461.045
1.98175	448.127
1.98518	435.429
1.98861	422.732
1.99204	410.731
1.99546	399.204
1.99889	387.678
2.00232	377.106
2.00575	366.986
2.00918	356.867
2.01261	347.596
2.01604	338.591
2.01946	329.586
2.02289	321.461
2.02632	313.497
2.02975	305.533
2.03318	298.295
2.03661	291.113
2.04004	283.934
2.04347	277.055
2.04689	270.176
2.05032	263.318
2.05375	256.668
2.05718	250.017
2.06061	243.399
2.06404	236.927
2.06747	230.456
2.07089	224.039
2.07432	217.779
2.07775	211.518
2.08118	205.372
2.08461	199.445
2.08804	193.517
2.09147	187.89
2.09489	182.661
2.09832	177.433
2.10175	172.484
2.10518	167.803
2.10861	163.121
2.11204	158.87
2.11547	154.912
2.1189	150.955
2.12232	147.563
2.12575	144.44
2.12918	141.316
2.13261	138.736
2.13604	136.326
2.13947	133.916
2.1429	132.015
2.14632	130.207
2.14975	128.399
2.15318	127.159
2.15661	125.963
2.16004	124.771
2.16347	123.893
2.1669	123.014
2.17032	122.153
2.17375	121.457
2.17718	120.761
2.18061	120.116
2.18404	119.702
2.18747	119.288
2.1909	118.879
2.19433	118.482
2.19775	118.086
2.20118	117.722
2.20461	117.423
2.20804	117.123
2.21147	116.879
2.2149	116.707
2.21833	116.536
2.22175	116.311
2.22518	116.033
2.22861	115.755
2.23204	115.516
2.23547	115.303
2.2389	115.089
2.24233	114.902
2.24575	114.728
2.24918	114.553
2.25261	114.316
2.25604	114.059
2.25947	113.802
2.2629	113.561
2.26633	113.323
2.26975	113.086
2.27318	112.873
2.27661	112.662
2.28004	112.45
2.28347	112.135
2.2869	111.82
2.29033	111.503
2.29376	111.166
2.29718	110.829
2.30061	110.496
2.30404	110.181
2.30747	109.866
2.3109	109.555
2.31433	109.254
2.31776	108.954
2.32118	108.648
2.32461	108.333
2.32804	108.018
2.33147	107.745
2.3349	107.525
2.33833	107.305
2.34176	107.076
2.34518	106.838
2.34861	106.601
2.35204	106.389
2.35547	106.195
2.3589	106
2.36233	105.86
2.36576	105.746
2.36919	105.631
2.37261	105.484
2.37604	105.326
2.37947	105.169
2.3829	105.033
2.38633	104.901
2.38976	104.768
2.39319	104.659
2.39661	104.551
2.40004	104.442
2.40347	104.301
2.4069	104.16
2.41033	104.019
2.41376	103.875
2.41719	103.732
2.42061	103.582
2.42404	103.407
2.42747	103.232
2.4309	103.069
2.43433	102.941
2.43776	102.814
2.44119	102.688
2.44462	102.565
2.44804	102.443
2.45147	102.331
2.4549	102.235
2.45833	102.138
2.46176	102.021
2.46519	101.883
2.46862	101.746
2.47204	101.675
2.47547	101.648
2.4789	101.621
2.48233	101.543
2.48576	101.442
2.48919	101.341
2.49262	101.298
2.49604	101.272
2.49947	101.247
2.5029	101.258
2.50633	101.277
2.50976	101.295
2.51319	101.347
2.51662	101.401
2.52005	101.456
2.52347	101.557
2.5269	101.658
2.53033	101.763
2.53376	101.903
2.53719	102.043
2.54062	102.194
2.54405	102.392
2.54747	102.59
2.5509	102.782
2.55433	102.956
2.55776	103.13
2.56119	103.347
2.56462	103.644
2.56805	103.94
2.57147	104.216
2.5749	104.465
2.57833	104.714
2.58176	104.998
2.58519	105.316
2.58862	105.633
2.59205	105.989
2.59548	106.37
2.5989	106.751
2.60233	107.117
2.60576	107.477
2.60919	107.836
2.61262	108.2
2.61605	108.566
2.61948	108.931
2.6229	109.274
2.62633	109.612
2.62976	109.95
2.63319	110.257
2.63662	110.561
2.64005	110.865
2.64348	111.16
2.6469	111.455
2.65033	111.738
2.65376	111.908
2.65719	112.079
2.66062	112.22
2.66405	112.229
2.66748	112.238
2.6709	112.2
2.67433	112.029
2.67776	111.858
2.68119	111.61
2.68462	111.219
2.68805	110.829
2.69148	110.341
2.69491	109.724
2.69833	109.108
2.70176	108.449
2.70519	107.75
2.70862	107.052
2.71205	106.276
2.71548	105.45
2.71891	104.623
2.72233	103.799
2.72576	102.977
2.72919	102.155
2.73262	101.411
2.73605	100.69
2.73948	99.969
2.74291	99.381
2.74633	98.817
2.74976	98.253
2.75319	97.901
2.75662	97.565
2.76005	97.232
2.76348	97.148
2.76691	97.064
2.77034	97.009
2.77376	97.225
2.77719	97.44
2.78062	97.67
2.78405	97.967
2.78748	98.265
2.79091	98.579
2.79434	98.941
2.79776	99.302
2.80119	99.677
2.80462	100.074
2.80805	100.472
2.81148	100.812
2.81491	101.076
2.81834	101.34
2.82176	101.631
2.82519	101.946
2.82862	102.262
2.83205	102.57
2.83548	102.874
2.83891	103.178
2.84234	103.451
2.84577	103.71
2.84919	103.969
2.85262	104.326
2.85605	104.714
2.85948	105.101
2.86291	105.528
2.86634	105.962
2.86977	106.397
2.87319	106.862
2.87662	107.328
2.88005	107.797
2.88348	108.329
2.88691	108.861
2.89034	109.397
2.89377	109.966
2.89719	110.535
2.90062	111.09
2.90405	111.582
2.90748	112.075
2.91091	112.577
2.91434	113.105
2.91777	113.634
2.9212	114.066
2.92462	114.318
2.92805	114.569
2.93148	114.785
2.93491	114.953
2.93834	115.121
2.94177	115.246
2.9452	115.33
2.94862	115.415
2.95205	115.336
2.95548	115.147
2.95891	114.958
2.96234	114.618
2.96577	114.208
2.9692	113.798
2.97262	113.324
2.97605	112.831
2.97948	112.338
2.98291	111.827
2.98634	111.313
2.98977	110.798
2.9932	110.375
2.99663	109.958
3.00005	109.541
3.00348	109.502
3.00691	109.502

## Sheet: 8E6_N1_decant_5min
10
Manual run 10:10_UV1_280nm
ml	mAU
0	0.267
0.0039789	0.28
0.0079578	0.294
0.0119367	0.297
0.0159156	0.291
0.0198945	0.291
0.0238734	0.496
0.0278523	0.702
0.0318312	0.753
0.0358101	0.656
0.039789	0.559
0.0437679	0.535
0.0477468	0.511
0.0517257	0.488
0.0557046	0.466
0.0596835	0.445
0.0636624	0.412
0.0676413	0.378
0.0716202	0.414
0.0755991	0.533
0.079578	0.651
0.0835569	0.644
0.0875358	0.629
0.0915147	0.591
0.0954936	0.524
0.0994725	0.456
0.103451	0.504
0.10743	0.562
0.111409	0.628
0.115388	0.704
0.119367	0.781
0.123346	0.768
0.127325	0.745
0.131304	0.766
0.135283	0.859
0.139261	0.952
0.14324	0.971
0.147219	0.98
0.151198	0.987
0.155177	0.994
0.159156	1
0.163135	0.981
0.167114	0.958
0.171093	0.912
0.175072	0.821
0.17905	0.729
0.183029	0.677
0.187008	0.633
0.190987	0.578
0.194966	0.495
0.198945	0.413
0.202924	0.424
0.206903	0.46
0.210882	0.459
0.214861	0.357
0.218839	0.256
0.222818	0.258
0.226797	0.293
0.230776	0.317
0.234755	0.31
0.238734	0.303
0.242713	0.291
0.246692	0.277
0.250671	0.261
0.25465	0.238
0.258628	0.215
0.262607	0.222
0.266586	0.243
0.270565	0.255
0.274544	0.234
0.278523	0.213
0.282502	0.214
0.286481	0.226
0.29046	0.235
0.294439	0.227
0.298417	0.219
0.302396	0.213
0.306375	0.208
0.310354	0.203
0.314333	0.199
0.318312	0.195
0.322291	0.194
0.32627	0.195
0.330249	0.194
0.334228	0.181
0.338206	0.168
0.342185	0.145
0.346164	0.116
0.350143	0.093
0.354122	0.133
0.358101	0.173
0.36208	0.186
0.366059	0.179
0.370038	0.174
0.374017	0.189
0.377995	0.204
0.381974	0.252
0.385953	0.326
0.389932	0.396
0.393911	0.353
0.39789	0.31
0.401869	0.313
0.405848	0.358
0.409827	0.402
0.413806	0.406
0.417784	0.411
0.421763	0.382
0.425742	0.32
0.429721	0.258
0.4337	0.287
0.437679	0.318
0.441658	0.317
0.445637	0.28
0.449616	0.244
0.453595	0.229
0.457573	0.216
0.461552	0.204
0.465531	0.192
0.46951	0.181
0.473489	0.134
0.477468	0.085
0.481447	0.064
0.485426	0.084
0.489405	0.103
0.493384	0.082
0.497362	0.057
0.501341	0.029
0.50532	-0.003
0.509299	-0.034
0.513278	-0.037
0.517257	-0.037
0.521236	-0.015
0.525215	0.044
0.529194	0.103
0.533173	0.057
0.537151	-0.009
0.54113	-0.05
0.545109	-0.043
0.549088	-0.037
0.553067	-0.043
0.557046	-0.052
0.561025	-0.063
0.565004	-0.079
0.568983	-0.096
0.572962	-0.074
0.57694	-0.043
0.580919	-0.021
0.584898	-0.025
0.588877	-0.029
0.592856	-0.016
0.596835	0.003
0.600814	0.016
0.604793	0.012
0.608772	0.008
0.612751	-0.025
0.616729	-0.068
0.620708	-0.093
0.624687	-0.057
0.628666	-0.021
0.632645	0.046
0.636624	0.126
0.640603	0.181
0.644582	0.142
0.648561	0.103
0.65254	0.054
0.656518	0.001
0.660497	-0.042
0.664476	-0.035
0.668455	-0.028
0.672434	-0.021
0.676413	-0.013
0.680392	0.007
0.684371	0.096
0.68835	0.184
0.692329	0.241
0.696307	0.279
0.700286	0.311
0.704265	0.295
0.708244	0.278
0.712223	0.254
0.716202	0.223
0.720181	0.196
0.72416	0.195
0.728139	0.194
0.732118	0.194
0.736096	0.195
0.740075	0.195
0.744054	0.197
0.748033	0.199
0.752012	0.201
0.755991	0.202
0.75997	0.202
0.763949	0.172
0.767928	0.142
0.771907	0.125
0.775885	0.119
0.779864	0.114
0.783843	0.089
0.787822	0.063
0.791801	0.026
0.79578	-0.024
0.799759	-0.074
0.803738	-0.072
0.807717	-0.071
0.811696	-0.073
0.815674	-0.081
0.819653	-0.088
0.823632	-0.12
0.827611	-0.154
0.83159	-0.166
0.835569	-0.151
0.839548	-0.137
0.843527	-0.139
0.847506	-0.143
0.851485	-0.14
0.855463	-0.127
0.859442	-0.115
0.863421	-0.12
0.8674	-0.126
0.871379	-0.122
0.875358	-0.102
0.879337	-0.081
0.883316	-0.114
0.887295	-0.153
0.891274	-0.169
0.895252	-0.144
0.899231	-0.12
0.90321	-0.124
0.907189	-0.132
0.911168	-0.147
0.915147	-0.172
0.919126	-0.198
0.923105	-0.184
0.927084	-0.163
0.931063	-0.135
0.935041	-0.092
0.93902	-0.05
0.942999	-0.008
0.946978	0.033
0.950957	0.071
0.954936	0.097
0.958915	0.123
0.962894	0.121
0.966873	0.111
0.970852	0.1
0.97483	0.088
0.978809	0.076
0.982788	0.12
0.986767	0.183
0.990746	0.258
0.994725	0.372
0.998704	0.486
1.00268	0.547
1.00666	0.588
1.01064	0.62
1.01462	0.621
1.0186	0.623
1.02258	0.649
1.02656	0.685
1.03054	0.718
1.03451	0.734
1.03849	0.75
1.04247	0.795
1.04645	0.854
1.05043	0.921
1.05441	1.029
1.05839	1.138
1.06237	1.336
1.06635	1.585
1.07032	1.903
1.0743	2.681
1.07828	3.46
1.08226	5.094
1.08624	7.253
1.09022	9.65
1.0942	14.047
1.09818	18.444
1.10216	24.709
1.10613	32.259
1.11011	40.1
1.11409	51.315
1.11807	62.531
1.12205	75.377
1.12603	89.473
1.13001	103.608
1.13399	118.439
1.13797	133.27
1.14194	146.88
1.14592	159.447
1.1499	171.905
1.15388	180.348
1.15786	188.791
1.16184	195.59
1.16582	200.83
1.1698	206.071
1.17378	210.009
1.17775	213.948
1.18173	217.436
1.18571	220.451
1.18969	223.465
1.19367	223.964
1.19765	224.395
1.20163	223.198
1.20561	220.095
1.20959	216.991
1.21356	211.633
1.21754	206.149
1.22152	200.708
1.2255	195.323
1.22948	189.938
1.23346	185.64
1.23744	181.435
1.24142	177.798
1.2454	174.99
1.24937	172.182
1.25335	170.038
1.25733	167.974
1.26131	166.039
1.26529	164.317
1.26927	162.594
1.27325	160.965
1.27723	159.35
1.28121	157.776
1.28518	156.278
1.28916	154.78
1.29314	153.125
1.29712	151.44
1.3011	149.803
1.30508	148.265
1.30906	146.727
1.31304	145.039
1.31702	143.315
1.32099	141.571
1.32497	139.777
1.32895	137.983
1.33293	136.204
1.33691	134.427
1.34089	132.672
1.34487	130.97
1.34885	129.269
1.35283	127.568
1.3568	125.867
1.36078	124.195
1.36476	122.612
1.36874	121.03
1.37272	119.54
1.3767	118.083
1.38068	116.628
1.38466	115.18
1.38864	113.732
1.39261	112.438
1.39659	111.206
1.40057	109.969
1.40455	108.706
1.40853	107.444
1.41251	106.163
1.41649	104.873
1.42047	103.602
1.42445	102.42
1.42843	101.237
1.4324	100.118
1.43638	99.031
1.44036	97.938
1.44434	96.802
1.44832	95.667
1.4523	94.665
1.45628	93.741
1.46026	92.828
1.46424	91.984
1.46821	91.14
1.47219	90.362
1.47617	89.628
1.48015	88.913
1.48413	88.384
1.48811	87.855
1.49209	87.273
1.49607	86.653
1.50005	86.028
1.50402	85.322
1.508	84.617
1.51198	83.902
1.51596	83.178
1.51994	82.446
1.52392	81.487
1.5279	80.527
1.53188	79.553
1.53586	78.566
1.53983	77.58
1.54381	76.747
1.54779	75.913
1.55177	75.107
1.55575	74.328
1.55973	73.549
1.56371	73.137
1.56769	72.732
1.57167	72.636
1.57564	72.89
1.57962	73.143
1.5836	73.923
1.58758	74.726
1.59156	75.813
1.59554	77.254
1.59952	78.696
1.6035	80.643
1.60748	82.629
1.61145	84.695
1.61543	86.874
1.61941	89.054
1.62339	91.168
1.62737	93.276
1.63135	95.235
1.63533	96.962
1.63931	98.689
1.64329	99.802
1.64726	100.828
1.65124	101.527
1.65522	101.654
1.6592	101.78
1.66318	101.241
1.66716	100.584
1.67114	99.642
1.67512	98.137
1.6791	96.633
1.68307	94.567
1.68705	92.382
1.69103	90.097
1.69501	87.591
1.69899	85.086
1.70297	82.47
1.70695	79.826
1.71093	77.245
1.71491	74.823
1.71888	72.402
1.72286	70.405
1.72684	68.535
1.73082	66.863
1.7348	65.761
1.73878	64.659
1.74276	64.301
1.74674	64.199
1.75072	64.415
1.75469	65.69
1.75867	66.965
1.76265	69.361
1.76663	72.196
1.77061	75.371
1.77459	79.866
1.77857	84.361
1.78255	90.127
1.78653	96.46
1.7905	103.146
1.79448	111.466
1.79846	119.785
1.80244	129.206
1.80642	139.183
1.8104	149.4
1.81438	160.966
1.81836	172.532
1.82234	185.16
1.82631	198.391
1.83029	211.834
1.83427	226.773
1.83825	241.711
1.84223	257.668
1.84621	274.272
1.85019	291.141
1.85417	310.447
1.85815	329.753
1.86213	350.497
1.8661	372.262
1.87008	394.174
1.87406	417.971
1.87804	441.768
1.88202	466.297
1.886	491.405
1.88998	516.521
1.89396	541.814
1.89794	567.108
1.90191	591.794
1.90589	615.948
1.90987	640.044
1.91385	661.187
1.91783	682.33
1.92181	701.463
1.92579	718.631
1.92977	735.8
1.93375	747.23
1.93772	758.617
1.9417	766.851
1.94568	771.661
1.94966	776.47
1.95364	774.832
1.95762	772.965
1.9616	768.466
1.96558	760.781
1.96956	753.097
1.97353	740.743
1.97751	728.088
1.98149	713.901
1.98547	697.651
1.98945	681.401
1.99343	662.759
1.99741	643.889
2.00139	624.441
2.00537	604.124
2.00934	583.808
2.01332	563.075
2.0173	542.289
2.02128	521.727
2.02526	501.541
2.02924	481.355
2.03322	461.568
2.0372	441.846
2.04118	422.529
2.04515	403.973
2.04913	385.418
2.05311	367.949
2.05709	350.698
2.06107	333.77
2.06505	317.531
2.06903	301.291
2.07301	285.804
2.07699	270.496
2.08096	255.455
2.08494	241.056
2.08892	226.657
2.0929	212.813
2.09688	199.126
2.10086	185.712
2.10484	173.053
2.10882	160.394
2.1128	148.784
2.11677	137.518
2.12075	126.656
2.12473	117.074
2.12871	107.492
2.13269	99.173
2.13667	91.326
2.14065	83.845
2.14463	77.706
2.14861	71.567
2.15258	66.415
2.15656	61.685
2.16054	57.191
2.16452	53.717
2.1685	50.244
2.17248	47.343
2.17646	44.719
2.18044	42.214
2.18442	40.327
2.18839	38.44
2.19237	36.86
2.19635	35.448
2.20033	34.084
2.20431	33.028
2.20829	31.971
2.21227	31.062
2.21625	30.242
2.22023	29.441
2.2242	28.788
2.22818	28.135
2.23216	27.538
2.23614	26.978
2.24012	26.427
2.2441	25.972
2.24808	25.517
2.25206	25.104
2.25604	24.724
2.26002	24.35
2.26399	24.077
2.26797	23.805
2.27195	23.561
2.27593	23.343
2.27991	23.126
2.28389	22.996
2.28787	22.865
2.29185	22.708
2.29583	22.524
2.2998	22.341
2.30378	22.193
2.30776	22.045
2.31174	21.894
2.31572	21.739
2.3197	21.585
2.32368	21.457
2.32766	21.33
2.33164	21.144
2.33561	20.889
2.33959	20.634
2.34357	20.369
2.34755	20.103
2.35153	19.772
2.35551	19.356
2.35949	18.939
2.36347	18.589
2.36745	18.244
2.37142	17.889
2.3754	17.521
2.37938	17.152
2.38336	16.878
2.38734	16.614
2.39132	16.352
2.3953	16.092
2.39928	15.833
2.40326	15.627
2.40723	15.429
2.41121	15.234
2.41519	15.047
2.41917	14.86
2.42315	14.765
2.42713	14.687
2.43111	14.598
2.43509	14.489
2.43907	14.38
2.44304	14.439
2.44702	14.536
2.451	14.603
2.45498	14.598
2.45896	14.594
2.46294	14.662
2.46692	14.749
2.4709	14.846
2.47488	14.969
2.47885	15.092
2.48283	15.276
2.48681	15.478
2.49079	15.694
2.49477	15.952
2.49875	16.21
2.50273	16.578
2.50671	16.986
2.51069	17.42
2.51466	17.944
2.51864	18.467
2.52262	19.091
2.5266	19.755
2.53058	20.456
2.53456	21.302
2.53854	22.147
2.54252	23.037
2.5465	23.948
2.55047	24.869
2.55445	25.844
2.55843	26.819
2.56241	27.752
2.56639	28.663
2.57037	29.551
2.57435	30.303
2.57833	31.054
2.58231	31.686
2.58628	32.247
2.59026	32.781
2.59424	33.116
2.59822	33.451
2.6022	33.694
2.60618	33.876
2.61016	34.047
2.61414	34.114
2.61812	34.181
2.62209	34.269
2.62607	34.373
2.63005	34.466
2.63403	34.408
2.63801	34.349
2.64199	34.128
2.64597	33.776
2.64995	33.414
2.65393	32.829
2.65791	32.244
2.66188	31.514
2.66586	30.652
2.66984	29.786
2.67382	28.549
2.6778	27.311
2.68178	25.939
2.68576	24.431
2.68974	22.923
2.69372	20.922
2.69769	18.913
2.70167	17
2.70565	15.192
2.70963	13.384
2.71361	12.295
2.71759	11.238
2.72157	10.646
2.72555	10.634
2.72953	10.623
2.7335	11.433
2.73748	12.304
2.74146	13.563
2.74544	15.362
2.74942	17.162
2.7534	18.519
2.75738	19.829
2.76136	21.641
2.76534	24.229
2.76931	26.817
2.77329	29.193
2.77727	31.539
2.78125	33.995
2.78523	36.641
2.78921	39.286
2.79319	42.407
2.79717	45.61
2.80115	48.672
2.80512	51.46
2.8091	54.248
2.81308	57.947
2.81706	61.837
2.82104	65.685
2.82502	69.439
2.829	73.192
2.83298	77.127
2.83696	81.107
2.84093	85.098
2.84491	89.116
2.84889	93.134
2.85287	96.656
2.85685	100.032
2.86083	103.388
2.86481	106.689
2.86879	109.99
2.87277	113.169
2.87674	116.305
2.88072	119.438
2.8847	122.56
2.88868	125.681
2.89266	128.615
2.89664	131.476
2.90062	134.323
2.9046	137.119
2.90858	139.915
2.91255	142.351
2.91653	144.627
2.92051	146.861
2.92449	148.903
2.92847	150.946
2.93245	153.196
2.93643	155.549
2.94041	157.886
2.94439	160.134
2.94836	162.383
2.95234	164.535
2.95632	166.632
2.9603	168.704
2.96428	170.602
2.96826	172.501
2.97224	174.446
2.97622	176.42
2.9802	178.376
2.98417	180.155
2.98815	181.935
2.99213	183.878
2.99611	185.935
3.00009	187.95
3.00407	189.427
3.00805	190.903
3.01203	192.276
3.01601	193.569
3.01998	194.864
3.02396	196.226
3.02794	197.588
3.03192	198.774
3.0359	199.807
3.03988	200.837
3.04386	201.743
3.04784	202.649
3.05182	204.442
3.0558	207.095
3.05977	209.749
3.06375	229.262
3.06773	248.871
3.07171	256.817
3.07569	252.18
3.07967	247.544
3.08365	301.748
3.08763	357.91
3.09161	421.178
3.09558	492.974
3.09956	564.77
3.10354	579.523
3.10752	590.719
3.1115	605.035
3.11548	623.522
3.11946	642.008
3.12344	682.54
3.12742	725.126
3.13139	804.389
3.13537	938.322
3.13935	1072.26
3.14333	1266.14
3.14731	1467.56
3.15129	1583.77
3.15527	1557.96
3.15925	1532.14
3.16323	1412.03
3.1672	1276.78
3.17118	1157.96
3.17516	1069.84
3.17914	981.72
3.18312	929.104
3.1871	883.491
3.19108	845.355
3.19506	822.962
3.19904	800.569
3.20301	786.258
3.20699	773.859
3.21097	763.16
3.21495	756.518
3.21893	749.876
3.22291	746.997
3.22689	745.166
3.23087	743.729
3.23485	743.362
3.23882	742.995
3.2428	741.328
3.24678	739.241
3.25076	737.235
3.25474	735.481
3.25872	733.727
3.2627	732.027
3.26668	730.348
3.27066	728.816
3.27463	727.819
3.27861	726.821
3.28259	723.49
3.28657	719.17
3.29055	715.744
3.29453	716.148
3.29851	716.551
3.30249	716.385
3.30647	715.945
3.31044	715.652
3.31442	716.112
3.3184	716.572
3.32238	716.983
3.32636	717.368
3.33034	717.632
3.33432	717.131
3.3383	716.631
3.34228	716.579
3.34625	716.798
3.35023	717.261
3.35421	719.701
3.35819	722.142
3.36217	723.262
3.36615	723.489
3.37013	723.773
3.37411	724.672
3.37809	725.571
3.38206	864.183
3.38604	1106.65
3.39002	1305.83
3.394	786.341
3.39798	266.851
3.40196	29.373
3.40594	28.707
3.40992	28.048
3.4139	27.614
3.41787	27.18
3.42185	26.676
3.42583	26.105
3.42981	25.534
3.43379	25.026
3.43777	24.517
3.44175	24.017
3.44573	23.526
3.44971	23.035
3.45369	22.547
3.45766	22.059
3.46164	21.537
3.46562	20.977
3.4696	20.418
3.47358	19.889
3.47756	19.362
3.48154	18.849
3.48552	18.356
3.4895	17.863
3.49347	17.352
3.49745	16.839
3.50143	16.35
3.50541	15.896
3.50939	15.442
3.51337	14.983
3.51735	14.522
3.52133	14.094
3.52531	13.715
3.52928	13.337
3.53326	12.969
3.53724	12.604
3.54122	12.24
3.5452	11.88
3.54918	11.52
3.55316	11.284
3.55714	11.071
3.56112	10.835
3.56509	10.553
3.56907	10.271
3.57305	10.049
3.57703	9.84
3.58101	9.648
3.58499	9.494
3.58897	9.339
3.59295	9.188
3.59693	9.038
3.6009	8.901
3.60488	8.797
3.60886	8.693
3.61284	8.59
3.61682	8.488
3.6208	8.397
3.62478	8.342
3.62876	8.287
3.63274	8.234
3.63671	8.182
3.64069	8.124
3.64467	8.044
3.64865	7.964
3.65263	7.865
3.65661	7.758
3.66059	7.663
3.66457	7.616
3.66855	7.57
3.67252	7.535
3.6765	7.505
3.68048	7.47
3.68446	7.41
3.68844	7.351
3.69242	7.266
3.6964	7.167
3.70038	7.08
3.70436	7.057
3.70833	7.034
3.71231	7.004
3.71629	6.969
3.72027	6.925
3.72425	6.808
3.72823	6.69
3.73221	6.638
3.73619	6.629
3.74017	6.613
3.74414	6.528
3.74812	6.443
3.7521	6.368
3.75608	6.301
3.76006	6.235
3.76404	6.187
3.76802	6.139
3.772	6.048
3.77598	5.921
3.77995	5.799
3.78393	5.773
3.78791	5.747
3.79189	5.697
3.79587	5.626
3.79985	5.554
3.80383	5.577
3.80781	5.577

## Sheet: 8E6_N1_decant_30min
10
Manual run 1:10_UV1_280nm
ml	mAU
0	-6.183
0.00384265	-6.213
0.00768531	-6.247
0.011528	-6.262
0.0153706	-6.242
0.0192133	-6.222
0.0230559	-6.217
0.0268986	-6.216
0.0307412	-6.23
0.0345839	-6.322
0.0384265	-6.415
0.0422692	-6.448
0.0461118	-6.433
0.0499545	-6.417
0.0537971	-6.356
0.0576398	-6.292
0.0614825	-6.26
0.0653251	-6.29
0.0691678	-6.32
0.0730104	-6.328
0.0768531	-6.328
0.0806957	-6.324
0.0845384	-6.291
0.088381	-6.259
0.0922237	-6.262
0.0960663	-6.296
0.099909	-6.33
0.103752	-6.327
0.107594	-6.321
0.111437	-6.314
0.11528	-6.306
0.119122	-6.297
0.122965	-6.28
0.126808	-6.259
0.13065	-6.24
0.134493	-6.236
0.138336	-6.232
0.142178	-6.215
0.146021	-6.185
0.149863	-6.155
0.153706	-6.139
0.157549	-6.124
0.161391	-6.1
0.165234	-6.055
0.169077	-6.011
0.172919	-5.974
0.176762	-5.941
0.180605	-5.915
0.184447	-5.954
0.18829	-5.993
0.192133	-5.972
0.195975	-5.894
0.199818	-5.816
0.203661	-5.846
0.207503	-5.886
0.211346	-5.923
0.215189	-5.952
0.219031	-5.981
0.222874	-5.973
0.226717	-5.949
0.230559	-5.927
0.234402	-5.92
0.238245	-5.913
0.242087	-5.947
0.24593	-6.022
0.249772	-6.096
0.253615	-6.113
0.257458	-6.124
0.2613	-6.134
0.265143	-6.145
0.268986	-6.156
0.272828	-6.193
0.276671	-6.243
0.280514	-6.293
0.284356	-6.339
0.288199	-6.384
0.292042	-6.386
0.295884	-6.34
0.299727	-6.294
0.30357	-6.353
0.307412	-6.425
0.311255	-6.48
0.315098	-6.491
0.31894	-6.502
0.322783	-6.506
0.326626	-6.507
0.330468	-6.513
0.334311	-6.592
0.338154	-6.671
0.341996	-6.727
0.345839	-6.756
0.349681	-6.785
0.353524	-6.755
0.357367	-6.716
0.361209	-6.709
0.365052	-6.786
0.368895	-6.863
0.372737	-6.902
0.37658	-6.922
0.380423	-6.94
0.384265	-6.932
0.388108	-6.923
0.391951	-6.939
0.395793	-6.984
0.399636	-7.029
0.403479	-7.047
0.407321	-7.061
0.411164	-7.068
0.415007	-7.054
0.418849	-7.04
0.422692	-7.084
0.426535	-7.158
0.430377	-7.228
0.43422	-7.2
0.438062	-7.173
0.441905	-7.159
0.445748	-7.161
0.44959	-7.164
0.453433	-7.14
0.457276	-7.112
0.461118	-7.085
0.464961	-7.061
0.468804	-7.038
0.472646	-7.038
0.476489	-7.052
0.480332	-7.067
0.484174	-7.085
0.488017	-7.104
0.49186	-7.112
0.495702	-7.107
0.499545	-7.103
0.503388	-7.108
0.50723	-7.116
0.511073	-7.121
0.514916	-7.119
0.518758	-7.116
0.522601	-7.092
0.526444	-7.055
0.530286	-7.022
0.534129	-7.1
0.537971	-7.177
0.541814	-7.238
0.545657	-7.274
0.549499	-7.311
0.553342	-7.358
0.557185	-7.408
0.561027	-7.433
0.56487	-7.372
0.568713	-7.311
0.572555	-7.324
0.576398	-7.381
0.580241	-7.438
0.584083	-7.456
0.587926	-7.473
0.591769	-7.474
0.595611	-7.452
0.599454	-7.43
0.603297	-7.45
0.607139	-7.48
0.610982	-7.499
0.614825	-7.477
0.618667	-7.456
0.62251	-7.46
0.626353	-7.479
0.630195	-7.499
0.634038	-7.468
0.63788	-7.437
0.641723	-7.419
0.645566	-7.422
0.649408	-7.425
0.653251	-7.449
0.657094	-7.479
0.660936	-7.494
0.664779	-7.453
0.668622	-7.412
0.672464	-7.393
0.676307	-7.389
0.68015	-7.384
0.683992	-7.411
0.687835	-7.438
0.691678	-7.446
0.69552	-7.423
0.699363	-7.4
0.703206	-7.386
0.707048	-7.374
0.710891	-7.361
0.714734	-7.336
0.718576	-7.312
0.722419	-7.282
0.726262	-7.248
0.730104	-7.215
0.733947	-7.206
0.737789	-7.197
0.741632	-7.206
0.745475	-7.243
0.749317	-7.28
0.75316	-7.299
0.757003	-7.313
0.760845	-7.313
0.764688	-7.249
0.768531	-7.184
0.772373	-7.166
0.776216	-7.183
0.780059	-7.199
0.783901	-7.213
0.787744	-7.226
0.791587	-7.242
0.795429	-7.264
0.799272	-7.286
0.803115	-7.322
0.806957	-7.364
0.8108	-7.395
0.814643	-7.373
0.818485	-7.352
0.822328	-7.351
0.82617	-7.364
0.830013	-7.377
0.833856	-7.396
0.837698	-7.415
0.841541	-7.438
0.845384	-7.468
0.849226	-7.498
0.853069	-7.518
0.856912	-7.534
0.860754	-7.556
0.864597	-7.619
0.86844	-7.681
0.872282	-7.714
0.876125	-7.723
0.879968	-7.732
0.88381	-7.757
0.887653	-7.782
0.891496	-7.798
0.895338	-7.798
0.899181	-7.798
0.903024	-7.793
0.906866	-7.785
0.910709	-7.769
0.914552	-7.697
0.918394	-7.625
0.922237	-7.348
0.926079	-6.893
0.929922	-6.438
0.933765	-5.345
0.937607	-4.206
0.94145	-2.6
0.945293	-0.051
0.949135	2.498
0.952978	6.478
0.956821	10.989
0.960663	15.767
0.964506	22.381
0.968349	28.995
0.972191	35.899
0.976034	43.066
0.979877	50.233
0.983719	56.492
0.987562	62.675
0.991405	68.363
0.995247	72.999
0.99909	77.635
1.00293	81.396
1.00678	84.812
1.01062	88.127
1.01446	90.664
1.0183	93.2
1.02215	95.3
1.02599	96.985
1.02983	98.67
1.03367	99.357
1.03752	99.945
1.04136	100.189
1.0452	99.659
1.04904	99.128
1.05289	98.207
1.05673	97.122
1.06057	96.017
1.06442	94.742
1.06826	93.467
1.0721	92.596
1.07594	92.129
1.07979	91.662
1.08363	92.45
1.08747	93.381
1.09131	94.82
1.09516	97.473
1.099	100.125
1.10284	103.484
1.10668	107.155
1.11053	110.744
1.11437	113.514
1.11821	116.283
1.12205	117.954
1.1259	118.476
1.12974	118.999
1.13358	117.99
1.13743	116.786
1.14127	115.652
1.14511	114.699
1.14895	113.746
1.1528	113.071
1.15664	112.525
1.16048	111.98
1.16432	111.439
1.16817	110.898
1.17201	110.098
1.17585	109.015
1.17969	107.932
1.18354	106.696
1.18738	105.438
1.19122	104.215
1.19507	103.085
1.19891	101.955
1.20275	100.784
1.20659	99.593
1.21044	98.419
1.21428	97.477
1.21812	96.536
1.22196	95.631
1.22581	94.77
1.22965	93.908
1.23349	93.256
1.23733	92.637
1.24118	92.036
1.24502	91.489
1.24886	90.941
1.25271	90.424
1.25655	89.923
1.26039	89.428
1.26423	89.035
1.26808	88.643
1.27192	88.165
1.27576	87.586
1.2796	87.006
1.28345	86.602
1.28729	86.228
1.29113	85.812
1.29497	85.266
1.29882	84.721
1.30266	84.271
1.3065	83.873
1.31034	83.472
1.31419	82.989
1.31803	82.507
1.32187	82.037
1.32572	81.585
1.32956	81.132
1.3334	80.744
1.33724	80.369
1.34109	79.98
1.34493	79.542
1.34877	79.105
1.35261	78.658
1.35646	78.205
1.3603	77.758
1.36414	77.465
1.36798	77.172
1.37183	76.909
1.37567	76.686
1.37951	76.464
1.38336	76.127
1.3872	75.766
1.39104	75.397
1.39488	74.996
1.39873	74.595
1.40257	74.18
1.40641	73.755
1.41025	73.33
1.4141	72.876
1.41794	72.423
1.42178	71.958
1.42562	71.477
1.42947	70.996
1.43331	70.585
1.43715	70.189
1.441	69.813
1.44484	69.507
1.44868	69.202
1.45252	68.911
1.45637	68.63
1.46021	68.35
1.46405	68.166
1.46789	67.982
1.47174	67.725
1.47558	67.359
1.47942	66.994
1.48326	66.581
1.48711	66.156
1.49095	65.735
1.49479	65.33
1.49863	64.925
1.50248	64.397
1.50632	63.786
1.51016	63.175
1.51401	62.671
1.51785	62.167
1.52169	61.656
1.52553	61.136
1.52938	60.615
1.53322	60.249
1.53706	59.924
1.5409	59.645
1.54475	59.566
1.54859	59.487
1.55243	59.568
1.55627	59.761
1.56012	59.955
1.56396	60.432
1.5678	60.914
1.57165	61.509
1.57549	62.287
1.57933	63.065
1.58317	63.993
1.58702	64.964
1.59086	65.925
1.5947	66.843
1.59854	67.762
1.60239	68.59
1.60623	69.353
1.61007	70.115
1.61391	70.638
1.61776	71.153
1.6216	71.512
1.62544	71.605
1.62929	71.698
1.63313	71.508
1.63697	71.232
1.64081	70.884
1.64466	70.174
1.6485	69.465
1.65234	68.605
1.65618	67.629
1.66003	66.653
1.66387	65.576
1.66771	64.495
1.67155	63.425
1.6754	62.375
1.67924	61.326
1.68308	60.316
1.68692	59.318
1.69077	58.344
1.69461	57.506
1.69845	56.667
1.7023	55.915
1.70614	55.233
1.70998	54.552
1.71382	54.169
1.71767	53.803
1.72151	53.614
1.72535	53.759
1.72919	53.904
1.73304	54.479
1.73688	55.201
1.74072	56.043
1.74456	57.606
1.74841	59.169
1.75225	61.285
1.75609	63.874
1.75994	66.462
1.76378	70.043
1.76762	73.691
1.77146	77.721
1.77531	82.511
1.77915	87.301
1.78299	92.789
1.78683	98.531
1.79068	104.393
1.79452	111.052
1.79836	117.711
1.8022	124.781
1.80605	132.219
1.80989	139.657
1.81373	148.167
1.81758	156.764
1.82142	165.803
1.82526	175.767
1.8291	185.732
1.83295	196.821
1.83679	208.346
1.84063	220.099
1.84447	233.556
1.84832	247.013
1.85216	261.185
1.856	276.027
1.85984	290.87
1.86369	306.767
1.86753	322.763
1.87137	338.931
1.87521	355.479
1.87906	372.027
1.8829	388.273
1.88674	404.394
1.89059	420.299
1.89443	434.393
1.89827	448.487
1.90211	460.828
1.90596	471.445
1.9098	482.062
1.91364	488.972
1.91748	495.478
1.92133	500.951
1.92517	504.004
1.92901	507.057
1.93285	506.479
1.9367	504.322
1.94054	501.953
1.94438	497.56
1.94823	493.166
1.95207	488.414
1.95591	483.29
1.95975	478.167
1.9636	472.974
1.96744	467.773
1.97128	462.561
1.97512	457.324
1.97897	452.087
1.98281	447.216
1.98665	442.515
1.99049	437.81
1.99434	433.061
1.99818	428.313
2.00202	423.468
2.00587	418.518
2.00971	413.567
2.01355	407.782
2.01739	401.881
2.02124	395.733
2.02508	388.937
2.02892	382.142
2.03276	374.814
2.03661	367.227
2.04045	359.594
2.04429	351.356
2.04813	343.119
2.05198	334.822
2.05582	326.458
2.05966	318.093
2.0635	309.757
2.06735	301.426
2.07119	293.191
2.07503	285.228
2.07888	277.264
2.08272	269.737
2.08656	262.433
2.0904	255.162
2.09425	248.42
2.09809	241.678
2.10193	235.31
2.10577	229.388
2.10962	223.465
2.11346	218.072
2.1173	212.768
2.12114	207.532
2.12499	202.495
2.12883	197.458
2.13267	192.76
2.13652	188.244
2.14036	183.745
2.1442	179.6
2.14804	175.456
2.15189	171.435
2.15573	167.569
2.15957	163.702
2.16341	160.094
2.16726	156.533
2.1711	153.005
2.17494	149.581
2.17878	146.157
2.18263	142.808
2.18647	139.502
2.19031	136.201
2.19416	133.058
2.198	129.915
2.20184	126.816
2.20568	123.777
2.20953	120.737
2.21337	117.738
2.21721	114.747
2.22105	111.8
2.2249	108.998
2.22874	106.196
2.23258	103.456
2.23642	100.753
2.24027	98.051
2.24411	95.413
2.24795	92.775
2.25179	90.164
2.25564	87.589
2.25948	85.015
2.26332	82.574
2.26717	80.162
2.27101	77.772
2.27485	75.461
2.27869	73.149
2.28254	70.909
2.28638	68.714
2.29022	66.52
2.29406	64.484
2.29791	62.448
2.30175	60.434
2.30559	58.453
2.30943	56.472
2.31328	54.607
2.31712	52.77
2.32096	50.951
2.32481	49.203
2.32865	47.455
2.33249	45.713
2.33633	43.974
2.34018	42.234
2.34402	40.762
2.34786	39.289
2.3517	37.829
2.35555	36.386
2.35939	34.944
2.36323	33.56
2.36707	32.192
2.37092	30.848
2.37476	29.609
2.3786	28.369
2.38245	27.195
2.38629	26.067
2.39013	24.94
2.39397	23.866
2.39782	22.792
2.40166	21.777
2.4055	20.854
2.40934	19.931
2.41319	19.045
2.41703	18.17
2.42087	17.317
2.42471	16.563
2.42856	15.81
2.4324	15.106
2.43624	14.438
2.44008	13.771
2.44393	13.266
2.44777	12.766
2.45161	12.298
2.45546	11.887
2.4593	11.475
2.46314	11.162
2.46698	10.877
2.47083	10.613
2.47467	10.447
2.47851	10.281
2.48235	10.166
2.4862	10.09
2.49004	10.014
2.49388	10.032
2.49772	10.053
2.50157	10.146
2.50541	10.364
2.50925	10.583
2.5131	10.924
2.51694	11.305
2.52078	11.693
2.52462	12.121
2.52847	12.549
2.53231	13.034
2.53615	13.566
2.53999	14.098
2.54384	14.556
2.54768	15.011
2.55152	15.44
2.55536	15.818
2.55921	16.197
2.56305	16.483
2.56689	16.737
2.57074	16.97
2.57458	17.079
2.57842	17.189
2.58226	17.252
2.58611	17.276
2.58995	17.3
2.59379	17.314
2.59763	17.329
2.60148	17.341
2.60532	17.35
2.60916	17.359
2.613	17.386
2.61685	17.42
2.62069	17.462
2.62453	17.552
2.62837	17.643
2.63222	17.651
2.63606	17.586
2.6399	17.522
2.64375	17.217
2.64759	16.894
2.65143	16.437
2.65527	15.703
2.65912	14.97
2.66296	13.895
2.6668	12.69
2.67064	11.465
2.67449	10.092
2.67833	8.719
2.68217	7.412
2.68601	6.165
2.68986	4.918
2.6937	4.039
2.69754	3.194
2.70139	2.462
2.70523	1.977
2.70907	1.493
2.71291	1.064
2.71676	0.659
2.7206	0.282
2.72444	0.138
2.72828	-0.007
2.73213	-0.148
2.73597	-0.285
2.73981	-0.423
2.74365	-0.444
2.7475	-0.452
2.75134	-0.439
2.75518	-0.376
2.75903	-0.314
2.76287	-0.257
2.76671	-0.204
2.77055	-0.147
2.7744	-0.062
2.77824	0.022
2.78208	0.097
2.78592	0.163
2.78977	0.228
2.79361	0.229
2.79745	0.223
2.80129	0.218
2.80514	0.218
2.80898	0.218
2.81282	0.243
2.81666	0.28
2.82051	0.312
2.82435	0.289
2.82819	0.265
2.83204	0.233
2.83588	0.193
2.83972	0.152
2.84356	0.118
2.84741	0.084
2.85125	0.04
2.85509	-0.034
2.85893	-0.107
2.86278	-0.191
2.86662	-0.279
2.87046	-0.36
2.8743	-0.352
2.87815	-0.343
2.88199	-0.37
2.88583	-0.435
2.88968	-0.5
2.89352	-0.536
2.89736	-0.567
2.9012	-0.601
2.90505	-0.642
2.90889	-0.682
2.91273	-0.647
2.91657	-0.574
2.92042	-0.503
2.92426	-0.448
2.9281	-0.394
2.93194	-0.338
2.93579	-0.281
2.93963	-0.223
2.94347	-0.108
2.94732	0.018
2.95116	0.142
2.955	0.263
2.95884	0.385
2.96269	0.532
2.96653	0.693
2.97037	0.855
2.97421	1.024
2.97806	1.194
2.9819	1.371
2.98574	1.555
2.98958	1.74
2.99343	1.83
2.99727	1.903
3.00111	1.982
3.00496	2.077
3.0088	2.172
3.01264	2.225
3.01648	2.255
3.02033	2.285
3.02417	2.316
3.02801	2.347
3.03185	2.369
3.0357	2.378
3.03954	2.387
3.04338	2.484
3.04722	2.599
3.05107	2.762
3.05491	3.086
3.05875	3.41
3.06259	3.916
3.06644	4.529
3.07028	5.162
3.07412	6.505
3.07797	7.849
3.08181	9.735
3.08565	12.357
3.08949	14.979
3.09334	19.382
3.09718	24.17
3.10102	29.912
3.10486	39.042
3.10871	48.172
3.11255	63.423
3.11639	82.468
3.12023	101.981
3.12408	152.163
3.12792	202.346
3.13176	279.674
3.13561	395.64
3.13945	511.607
3.14329	601.853
3.14713	686.077
3.15098	743.748
3.15482	700.252
3.15866	656.755
3.1625	595.785
3.16635	523.432
3.17019	451.148
3.17403	400.807
3.17787	350.465
3.18172	308.234
3.18556	278.128
3.1894	248.023
3.19325	227.556
3.19709	209.522
3.20093	192.773
3.20477	181.293
3.20862	169.813
3.21246	160.474
3.2163	152.599
3.22014	144.723
3.22399	138.799
3.22783	132.892
3.23167	127.322
3.23551	122.282
3.23936	117.242
3.2432	112.673
3.24704	108.233
3.25088	103.866
3.25473	99.827
3.25857	95.789
3.26241	92.041
3.26626	88.503
3.2701	84.965
3.27394	81.849
3.27778	78.743
3.28163	75.802
3.28547	73.134
3.28931	70.467
3.29315	68.059
3.297	65.726
3.30084	63.436
3.30468	61.352
3.30852	59.268
3.31237	57.277
3.31621	55.355
3.32005	53.433
3.3239	51.734
3.32774	50.042
3.33158	48.363
3.33542	46.707
3.33927	45.051
3.34311	43.561
3.34695	42.122
3.35079	40.695
3.35464	39.326
3.35848	37.957
3.36232	36.722
3.36616	35.593
3.37001	34.464
3.37385	33.425
3.37769	32.389
3.38154	31.33
3.38538	30.226
3.38922	29.123
3.39306	28.125
3.39691	27.163
3.40075	26.209
3.40459	25.298
3.40843	24.387
3.41228	23.492
3.41612	22.61
3.41996	21.728
3.4238	20.857
3.42765	19.986
3.43149	19.127
3.43533	18.292
3.43917	17.458
3.44302	16.631
3.44686	15.806
3.4507	14.989
3.45455	14.211
3.45839	13.434
3.46223	12.656
3.46607	11.877
3.46992	11.098
3.47376	10.389
3.4776	9.686
3.48144	8.987
3.48529	8.299
3.48913	7.612
3.49297	7.344
3.49681	7.344

## Sheet: 8E6_N1_decant
10
Manual run 10:10_UV1_280nm
ml	mAU
0	-18.4
0.00441528	-18.503
0.00883055	-18.607
0.0132458	-18.756
0.0176611	-18.92
0.0220764	-19.065
0.0264917	-19.19
0.0309069	-19.333
0.0353222	-19.537
0.0397375	-19.74
0.0441528	-19.857
0.048568	-19.971
0.0529833	-20.123
0.0573986	-20.293
0.0618139	-20.422
0.0662292	-20.501
0.0706444	-20.58
0.0750597	-20.661
0.079475	-20.742
0.0838903	-20.843
0.0883055	-20.947
0.0927208	-21.056
0.0971361	-21.17
0.101551	-21.287
0.105967	-21.411
0.110382	-21.533
0.114797	-21.646
0.119212	-21.759
0.123628	-21.905
0.128043	-22.056
0.132458	-22.183
0.136874	-22.293
0.141289	-22.419
0.145704	-22.577
0.150119	-22.734
0.154535	-22.878
0.15895	-23.022
0.163365	-23.229
0.167781	-23.453
0.172196	-23.621
0.176611	-23.739
0.181026	-23.856
0.185442	-23.964
0.189857	-24.073
0.194272	-24.256
0.198687	-24.44
0.203103	-24.621
0.207518	-24.801
0.211933	-24.97
0.216349	-25.128
0.220764	-25.294
0.225179	-25.489
0.229594	-25.685
0.23401	-25.882
0.238425	-26.079
0.24284	-26.236
0.247256	-26.374
0.251671	-26.529
0.256086	-26.709
0.260501	-26.884
0.264917	-27.036
0.269332	-27.189
0.273747	-27.333
0.278162	-27.476
0.282578	-27.627
0.286993	-27.783
0.291408	-27.953
0.295824	-28.147
0.300239	-28.33
0.304654	-28.398
0.309069	-28.466
0.313485	-28.53
0.3179	-28.593
0.322315	-28.71
0.326731	-28.871
0.331146	-29.006
0.335561	-29.078
0.339976	-29.151
0.344392	-29.269
0.348807	-29.388
0.353222	-29.484
0.357637	-29.574
0.362053	-29.644
0.366468	-29.695
0.370883	-29.748
0.375299	-29.81
0.379714	-29.872
0.384129	-29.953
0.388544	-30.035
0.39296	-30.15
0.397375	-30.278
0.40179	-30.399
0.406205	-30.513
0.410621	-30.619
0.415036	-30.687
0.419451	-30.756
0.423867	-30.818
0.428282	-30.879
0.432697	-30.947
0.437112	-31.019
0.441528	-31.121
0.445943	-31.271
0.450358	-31.407
0.454774	-31.437
0.459189	-31.466
0.463604	-31.611
0.468019	-31.776
0.472435	-31.903
0.47685	-32.004
0.481265	-32.088
0.48568	-32.137
0.490096	-32.188
0.494511	-32.269
0.498926	-32.35
0.503342	-32.398
0.507757	-32.438
0.512172	-32.495
0.516587	-32.569
0.521003	-32.647
0.525418	-32.74
0.529833	-32.833
0.534249	-32.919
0.538664	-33.004
0.543079	-33.08
0.547494	-33.154
0.55191	-33.203
0.556325	-33.225
0.56074	-33.257
0.565155	-33.333
0.569571	-33.409
0.573986	-33.445
0.578401	-33.478
0.582817	-33.561
0.587232	-33.669
0.591647	-33.752
0.596062	-33.797
0.600478	-33.842
0.604893	-33.876
0.609308	-33.911
0.613724	-33.967
0.618139	-34.027
0.622554	-34.056
0.626969	-34.066
0.631385	-34.096
0.6358	-34.164
0.640215	-34.232
0.64463	-34.311
0.649046	-34.389
0.653461	-34.444
0.657876	-34.493
0.662292	-34.515
0.666707	-34.514
0.671122	-34.515
0.675537	-34.522
0.679953	-34.529
0.684368	-34.522
0.688783	-34.516
0.693198	-34.577
0.697614	-34.66
0.702029	-34.73
0.706444	-34.788
0.71086	-34.845
0.715275	-34.898
0.71969	-34.952
0.724105	-35.005
0.728521	-35.059
0.732936	-35.095
0.737351	-35.124
0.741767	-35.158
0.746182	-35.199
0.750597	-35.241
0.755012	-35.292
0.759428	-35.342
0.763843	-35.396
0.768258	-35.45
0.772673	-35.523
0.777089	-35.607
0.781504	-35.683
0.785919	-35.744
0.790335	-35.802
0.79475	-35.84
0.799165	-35.878
0.80358	-35.916
0.807996	-35.953
0.812411	-35.993
0.816826	-36.035
0.821242	-36.082
0.825657	-36.139
0.830072	-36.195
0.834487	-36.231
0.838903	-36.267
0.843318	-36.317
0.847733	-36.37
0.852148	-36.396
0.856564	-36.397
0.860979	-36.406
0.865394	-36.443
0.86981	-36.481
0.874225	-36.498
0.87864	-36.514
0.883055	-36.605
0.887471	-36.723
0.891886	-36.78
0.896301	-36.764
0.900717	-36.762
0.905132	-36.821
0.909547	-36.879
0.913962	-36.906
0.918378	-36.93
0.922793	-36.938
0.927208	-36.939
0.931623	-36.982
0.936039	-37.091
0.940454	-37.181
0.944869	-37.154
0.949285	-37.127
0.9537	-37.163
0.958115	-37.209
0.96253	-37.262
0.966946	-37.319
0.971361	-37.358
0.975776	-37.361
0.980192	-37.361
0.984607	-37.341
0.989022	-37.32
0.993437	-37.342
0.997853	-37.374
1.00227	-37.426
1.00668	-37.497
1.0111	-37.553
1.01551	-37.571
1.01993	-37.589
1.02434	-37.62
1.02876	-37.651
1.03317	-37.668
1.03759	-37.679
1.04201	-37.656
1.04642	-37.596
1.05084	-37.439
1.05525	-36.941
1.05967	-36.442
1.06408	-34.926
1.0685	-33.361
1.07291	-30.229
1.07733	-26.394
1.08174	-21.026
1.08616	-13.59
1.09057	-5.32
1.09499	7.308
1.0994	19.936
1.10382	36.588
1.10823	53.709
1.11265	71.064
1.11707	88.557
1.12148	104.304
1.1259	117.029
1.13031	129.313
1.13473	137.684
1.13914	146.055
1.14356	153.56
1.14797	160.895
1.15239	168.333
1.1568	175.849
1.16122	182.943
1.16563	189.083
1.17005	195.128
1.17446	198.995
1.17888	202.863
1.18329	205.092
1.18771	206.851
1.19212	208.015
1.19654	208.611
1.20096	208.986
1.20537	208.684
1.20979	208.383
1.2142	207.878
1.21862	207.369
1.22303	206.493
1.22745	205.473
1.23186	204.448
1.23628	203.417
1.24069	202.307
1.24511	200.859
1.24952	199.411
1.25394	197.915
1.25835	196.414
1.26277	194.746
1.26718	192.991
1.2716	191.239
1.27602	189.491
1.28043	187.734
1.28485	185.916
1.28926	184.098
1.29368	182.173
1.29809	180.232
1.30251	178.173
1.30692	176.034
1.31134	173.923
1.31575	171.87
1.32017	169.813
1.32458	167.703
1.329	165.594
1.33341	163.65
1.33783	161.747
1.34224	159.838
1.34666	157.922
1.35107	156.015
1.35549	154.128
1.35991	152.243
1.36432	150.65
1.36874	149.057
1.37315	147.336
1.37757	145.572
1.38198	143.841
1.3864	142.149
1.39081	140.456
1.39523	138.76
1.39964	137.064
1.40406	135.456
1.40847	133.852
1.41289	132.319
1.4173	130.818
1.42172	129.392
1.42613	128.069
1.43055	126.741
1.43497	125.378
1.43938	124.016
1.4438	122.876
1.44821	121.764
1.45263	120.778
1.45704	119.868
1.46146	118.924
1.46587	117.922
1.47029	116.933
1.4747	116.072
1.47912	115.211
1.48353	114.242
1.48795	113.252
1.49236	112.185
1.49678	111.06
1.50119	109.917
1.50561	108.735
1.51002	107.554
1.51444	106.408
1.51886	105.262
1.52327	104.195
1.52769	103.152
1.5321	102.264
1.53652	101.528
1.54093	100.879
1.54535	100.504
1.54976	100.129
1.55418	100.161
1.55859	100.204
1.56301	100.783
1.56742	101.58
1.57184	102.516
1.57625	103.624
1.58067	104.802
1.58508	106.292
1.5895	107.782
1.59392	109.466
1.59833	111.168
1.60275	112.718
1.60716	114.187
1.61158	115.457
1.61599	116.413
1.62041	117.309
1.62482	117.785
1.62924	118.261
1.63365	118.177
1.63807	118
1.64248	117.423
1.6469	116.573
1.65131	115.526
1.65573	114.077
1.66014	112.598
1.66456	110.664
1.66897	108.731
1.67339	106.727
1.67781	104.705
1.68222	102.638
1.68664	100.533
1.69105	98.439
1.69547	96.377
1.69988	94.317
1.7043	92.562
1.70871	90.806
1.71313	89.361
1.71754	88.026
1.72196	86.988
1.72637	86.279
1.73079	85.735
1.7352	85.81
1.73962	85.886
1.74403	86.918
1.74845	88.007
1.75286	89.925
1.75728	92.234
1.7617	95.083
1.76611	98.693
1.77053	102.536
1.77494	107.7
1.77936	112.865
1.78377	119.383
1.78819	126.076
1.7926	134.39
1.79702	143.697
1.80143	153.856
1.80585	165.562
1.81026	177.508
1.81468	191.868
1.81909	206.228
1.82351	222.756
1.82792	239.743
1.83234	258.306
1.83676	278.104
1.84117	298.623
1.84559	320.857
1.85	343.209
1.85442	369.267
1.85883	395.325
1.86325	426.044
1.86766	458.188
1.87208	492.657
1.87649	529.441
1.88091	566.795
1.88532	605.989
1.88974	645.183
1.89415	682.521
1.89857	719.806
1.90298	753.489
1.9074	785.678
1.91181	813.545
1.91623	835.952
1.92065	856.585
1.92506	868.964
1.92948	881.343
1.93389	884.659
1.93831	887.101
1.94272	884.277
1.94714	878.584
1.95155	870.683
1.95597	859.216
1.96038	847.285
1.9648	831.863
1.96921	816.44
1.97363	799.586
1.97804	782.483
1.98246	765.169
1.98687	747.707
1.99129	729.937
1.99571	711.522
2.00012	693.164
2.00454	675.748
2.00895	658.333
2.01337	641.13
2.01778	623.984
2.0222	607.145
2.02661	590.581
2.03103	574.304
2.03544	558.829
2.03986	543.354
2.04427	528.327
2.04869	513.302
2.0531	499.224
2.05752	485.491
2.06193	471.792
2.06635	458.131
2.07076	444.663
2.07518	431.947
2.0796	419.232
2.08401	407.401
2.08843	395.628
2.09284	384.31
2.09726	373.213
2.10167	362.397
2.10609	351.989
2.1105	341.701
2.11492	332.132
2.11933	322.562
2.12375	313.839
2.12816	305.232
2.13258	296.875
2.13699	288.674
2.14141	280.692
2.14582	273.116
2.15024	265.598
2.15466	258.692
2.15907	251.786
2.16349	245.16
2.1679	238.595
2.17232	232.211
2.17673	225.971
2.18115	219.829
2.18556	213.929
2.18998	208.037
2.19439	202.482
2.19881	196.926
2.20322	191.434
2.20764	185.963
2.21205	180.558
2.21647	175.223
2.22088	169.939
2.2253	164.829
2.22971	159.718
2.23413	154.706
2.23855	149.697
2.24296	144.859
2.24738	140.095
2.25179	135.393
2.25621	130.773
2.26062	126.215
2.26504	121.958
2.26945	117.701
2.27387	113.637
2.27828	109.592
2.2827	105.605
2.28711	101.651
2.29153	97.77
2.29594	94.009
2.30036	90.279
2.30477	86.786
2.30919	83.294
2.31361	80.179
2.31802	77.132
2.32244	74.141
2.32685	71.19
2.33127	68.373
2.33568	65.842
2.3401	63.325
2.34451	61.051
2.34893	58.777
2.35334	56.749
2.35776	54.788
2.36217	52.94
2.36659	51.197
2.371	49.566
2.37542	48.258
2.37983	46.95
2.38425	45.84
2.38866	44.732
2.39308	43.837
2.3975	43.021
2.40191	42.334
2.40633	41.797
2.41074	41.327
2.41516	41.129
2.41957	40.931
2.42399	40.958
2.4284	41
2.43282	41.185
2.43723	41.44
2.44165	41.78
2.44606	42.247
2.45048	42.753
2.45489	43.504
2.45931	44.256
2.46372	45.102
2.46814	45.963
2.47256	46.95
2.47697	48.019
2.48139	49.122
2.4858	50.293
2.49022	51.469
2.49463	52.696
2.49905	53.924
2.50346	55.226
2.50788	56.545
2.51229	57.957
2.51671	59.445
2.52112	60.941
2.52554	62.456
2.52995	63.974
2.53437	65.669
2.53878	67.364
2.5432	69.127
2.54761	70.912
2.55203	72.772
2.55645	74.708
2.56086	76.752
2.56528	79.164
2.56969	81.575
2.57411	84.202
2.57852	86.837
2.58294	89.729
2.58735	92.734
2.59177	95.879
2.59618	99.207
2.6006	102.513
2.60501	105.708
2.60943	108.904
2.61384	112.126
2.61826	115.351
2.62267	118.287
2.62709	121.058
2.63151	123.609
2.63592	125.786
2.64034	127.845
2.64475	128.913
2.64917	129.981
2.65358	129.679
2.658	129.119
2.66241	127.711
2.66683	125.681
2.67124	123.366
2.67566	120.424
2.68007	117.459
2.68449	114.047
2.6889	110.634
2.69332	107.181
2.69773	103.716
2.70215	100.356
2.70656	97.093
2.71098	93.937
2.7154	91.097
2.71981	88.257
2.72423	85.75
2.72864	83.247
2.73306	81.116
2.73747	79.128
2.74189	77.24
2.7463	75.472
2.75072	73.769
2.75513	72.339
2.75955	70.908
2.76396	69.637
2.76838	68.377
2.77279	67.154
2.77721	65.95
2.78162	64.806
2.78604	63.751
2.79046	62.709
2.79487	61.743
2.79929	60.778
2.8037	59.914
2.80812	59.067
2.81253	58.324
2.81695	57.65
2.82136	56.982
2.82578	56.323
2.83019	55.674
2.83461	55.132
2.83902	54.591
2.84344	54.098
2.84785	53.616
2.85227	53.176
2.85668	52.771
2.8611	52.398
2.86551	52.107
2.86993	51.816
2.87435	51.646
2.87876	51.476
2.88318	51.38
2.88759	51.307
2.89201	51.24
2.89642	51.178
2.90084	51.128
2.90525	51.12
2.90967	51.111
2.91408	51.221
2.9185	51.335
2.92291	51.482
2.92733	51.642
2.93174	51.769
2.93616	51.852
2.94057	51.941
2.94499	52.069
2.94941	52.196
2.95382	52.338
2.95824	52.482
2.96265	52.639
2.96707	52.804
2.97148	52.969
2.9759	53.133
2.98031	53.293
2.98473	53.425
2.98914	53.557
2.99356	53.688
2.99797	53.817
3.00239	53.956
3.0068	54.102
3.01122	54.229
3.01563	54.316
3.02005	54.403
3.02446	54.519
3.02888	54.636
3.0333	54.654
3.03771	54.645
3.04213	54.606
3.04654	54.541
3.05096	54.488
3.05537	54.474
3.05979	54.461
3.0642	54.619
3.06862	54.78
3.07303	54.982
3.07745	55.2
3.08186	55.525
3.08628	55.979
3.09069	56.538
3.09511	57.552
3.09952	58.565
3.10394	60.369
3.10836	62.24
3.11277	65.291
3.11719	68.957
3.1216	74.2
3.12602	81.876
3.13043	90.73
3.13485	107.571
3.13926	124.413
3.14368	159.158
3.14809	196.731
3.15251	250.117
3.15692	314.103
3.16134	375.295
3.16575	430.911
3.17017	483.79
3.17458	499.709
3.179	515.627
3.18341	499.688
3.18783	475.986
3.19225	445.089
3.19666	408.043
3.20108	372.585
3.20549	341.326
3.20991	310.147
3.21432	287.424
3.21874	264.702
3.22315	247.115
3.22757	231.289
3.23198	217.475
3.2364	205.843
3.24081	194.749
3.24523	185.619
3.24964	176.49
3.25406	168.901
3.25847	161.393
3.26289	154.699
3.26731	148.38
3.27172	142.476
3.27614	137.144
3.28055	131.912
3.28497	127.226
3.28938	122.54
3.2938	118.391
3.29821	114.309
3.30263	110.477
3.30704	106.795
3.31146	103.3
3.31587	100.134
3.32029	96.982
3.3247	93.957
3.32912	90.933
3.33353	88.133
3.33795	85.379
3.34236	82.748
3.34678	80.211
3.3512	77.766
3.35561	75.534
3.36003	73.301
3.36444	71.046
3.36886	68.792
3.37327	66.77
3.37769	64.816
3.3821	62.953
3.38652	61.176
3.39093	59.414
3.39535	57.699
3.39976	55.983
3.40418	54.383
3.40859	52.785
3.41301	51.338
3.41742	49.952
3.42184	48.559
3.42625	47.156
3.43067	45.766
3.43509	44.428
3.4395	43.09
3.44392	41.911
3.44833	40.746
3.45275	39.678
3.45716	38.662
3.46158	37.615
3.46599	36.52
3.47041	35.441
3.47482	34.484
3.47924	33.527
3.48365	32.555
3.48807	31.582
3.49248	30.688
3.4969	29.849
3.50131	29.007
3.50573	28.156
3.51015	27.317
3.51456	26.654
3.51898	25.99
3.52339	25.262
3.52781	24.517
3.53222	23.841
3.53664	23.225
3.54105	22.607
3.54547	21.986
3.54988	21.365
3.5543	20.808
3.55871	20.251
3.56313	19.748
3.56754	19.264
3.57196	18.807
3.57637	18.383
3.58079	17.941
3.5852	17.436
3.58962	16.931
3.59404	16.532
3.59845	16.14
3.60287	15.774
3.60728	15.421
3.6117	15.075
3.61611	14.739
3.62053	14.41
3.62494	14.115
3.62936	13.821
3.63377	13.473
3.63819	13.119
3.6426	12.824
3.64702	12.567
3.65143	12.315
3.65585	12.072
3.66026	11.825
3.66468	11.543
3.6691	11.261
3.67351	11.006
3.67793	10.756
3.68234	10.513
3.68676	10.275
3.69117	10.054
3.69559	9.871
3.7	9.685
3.70442	9.4
3.70883	9.115
3.71325	8.898
3.71766	8.703
3.72208	8.462
3.72649	8.176
3.73091	7.926
3.73532	7.793
3.73974	7.66
3.74415	7.435
3.74857	7.209
3.75299	7.021
3.7574	6.849
3.76182	6.669
3.76623	6.48
3.77065	6.287
3.77506	6.077
3.77948	5.866
3.78389	5.641
3.78831	5.413
3.79272	5.22
3.79714	5.045
3.80155	4.86
3.80597	4.66
3.81038	4.457
3.8148	4.223
3.81921	3.989
3.82363	3.813
3.82805	3.647
3.83246	3.492
3.83688	3.345
3.84129	3.189
3.84571	3.017
3.85012	2.845
3.85454	2.689
3.85895	2.532
3.86337	2.45
3.86778	2.387
3.8722	2.345
3.87661	2.322
3.88103	2.276
3.88544	2.166
3.88986	2.055
3.89427	2.032
3.89869	2.009
3.9031	2.015
3.90752	2.032
3.91194	2.04
3.91635	2.037
3.92077	2.049
3.92518	2.116
3.9296	2.184
3.93401	2.254
3.93843	2.323
3.94284	2.363
3.94726	2.389
3.95167	2.403
3.95609	2.402
3.9605	2.413
3.96492	2.505
3.96933	2.596
3.97375	2.627
3.97816	2.649
3.98258	2.643
3.987	2.619
3.99141	2.611
3.99583	2.63
4.00024	2.65
4.00466	2.668
4.00907	2.686
4.01349	2.671
4.0179	2.671

## Sheet: 8E6_N2_filter
10
Manual run 10:10_UV1_280nm
ml	mAU
0	-0.63
0.00441373	-0.669
0.00882746	-0.707
0.0132412	-0.694
0.0176549	-0.666
0.0220687	-0.555
0.0264824	-0.361
0.0308961	-0.243
0.0353099	-0.363
0.0397236	-0.484
0.0441373	-0.521
0.048551	-0.557
0.0529648	-0.608
0.0573785	-0.666
0.0617922	-0.715
0.066206	-0.752
0.0706197	-0.778
0.0750334	-0.749
0.0794472	-0.72
0.0838609	-0.736
0.0882746	-0.757
0.0926884	-0.769
0.0971021	-0.777
0.101516	-0.794
0.10593	-0.826
0.110343	-0.853
0.114757	-0.835
0.119171	-0.818
0.123584	-0.797
0.127998	-0.777
0.132412	-0.788
0.136826	-0.822
0.141239	-0.855
0.145653	-0.885
0.150067	-0.913
0.154481	-0.912
0.158894	-0.911
0.163308	-0.876
0.167722	-0.832
0.172136	-0.798
0.176549	-0.774
0.180963	-0.778
0.185377	-0.863
0.18979	-0.948
0.194204	-0.961
0.198618	-0.973
0.203032	-0.929
0.207445	-0.865
0.211859	-0.837
0.216273	-0.854
0.220687	-0.865
0.2251	-0.854
0.229514	-0.843
0.233928	-0.857
0.238342	-0.873
0.242755	-0.893
0.247169	-0.915
0.251583	-0.9
0.255996	-0.826
0.26041	-0.771
0.264824	-0.845
0.269238	-0.918
0.273651	-0.889
0.278065	-0.843
0.282479	-0.825
0.286893	-0.825
0.291306	-0.841
0.29572	-0.89
0.300134	18.543
0.304547	315.225
0.308961	611.907
0.313375	433.9
0.317789	137.221
0.322202	-0.946
0.326616	-0.976
0.33103	-0.992
0.335444	-0.971
0.339857	-0.95
0.344271	-0.953
0.348685	-0.956
0.353099	-0.969
0.357512	-0.985
0.361926	-1.016
0.36634	-1.063
0.370753	-1.089
0.375167	-1.037
0.379581	-0.984
0.383995	-1.001
0.388408	-1.021
0.392822	-1.059
0.397236	-1.106
0.40165	-1.112
0.406063	-1.062
0.410477	-1.02
0.414891	-1.028
0.419305	-1.035
0.423718	-1.058
0.428132	-1.084
0.432546	-1.066
0.436959	-1.019
0.441373	-1.004
0.445787	-1.049
0.450201	-1.092
0.454614	-1.122
0.459028	-1.152
0.463442	-1.108
0.467856	-1.047
0.472269	-1.04
0.476683	-1.076
0.481097	-1.119
0.48551	-1.18
0.489924	-1.239
0.494338	-1.205
0.498752	-1.171
0.503165	-1.13
0.507579	-1.087
0.511993	-1.072
0.516407	-1.087
0.52082	-1.085
0.525234	-1.024
0.529648	-0.963
0.534062	-0.987
0.538475	-1.016
0.542889	-1.022
0.547303	-1.018
0.551716	-1.009
0.55613	-0.995
0.560544	-0.984
0.564958	-0.989
0.569371	-0.994
0.573785	-1.031
0.578199	-1.071
0.582613	-1.093
0.587026	-1.104
0.59144	-1.108
0.595854	-1.1
0.600267	-1.098
0.604681	-1.159
0.609095	-1.221
0.613509	-1.205
0.617922	-1.174
0.622336	-1.186
0.62675	-1.231
0.631164	-1.267
0.635577	-1.283
0.639991	-1.298
0.644405	-1.3
0.648819	-1.302
0.653232	-1.29
0.657646	-1.273
0.66206	-1.29
0.666473	-1.34
0.670887	-1.365
0.675301	-1.31
0.679715	-1.256
0.684128	-1.269
0.688542	-1.284
0.692956	-1.298
0.69737	-1.312
0.701783	-1.334
0.706197	-1.367
0.710611	-1.39
0.715025	-1.367
0.719438	-1.343
0.723852	-1.354
0.728266	-1.369
0.732679	-1.356
0.737093	-1.327
0.741507	-1.31
0.745921	-1.311
0.750334	-1.315
0.754748	-1.329
0.759162	-1.343
0.763576	-1.348
0.767989	-1.351
0.772403	-1.347
0.776817	-1.339
0.78123	-1.346
0.785644	-1.389
0.790058	-1.428
0.794472	-1.39
0.798885	-1.352
0.803299	-1.364
0.807713	-1.389
0.812127	-1.399
0.81654	-1.396
0.820954	-1.388
0.825368	-1.366
0.829782	-1.344
0.834195	-1.344
0.838609	-1.343
0.843023	-1.344
0.847436	-1.345
0.85185	-1.343
0.856264	-1.34
0.860678	-1.339
0.865091	-1.346
0.869505	-1.354
0.873919	-1.352
0.878333	-1.348
0.882746	-1.355
0.88716	-1.367
0.891574	-1.369
0.895988	-1.352
0.900401	-1.344
0.904815	-1.391
0.909229	-1.438
0.913642	-1.416
0.918056	-1.382
0.92247	-1.399
0.926884	-1.452
0.931297	-1.478
0.935711	-1.451
0.940125	-1.426
0.944539	-1.44
0.948952	-1.454
0.953366	-1.427
0.95778	-1.39
0.962193	-1.359
0.966607	-1.335
0.971021	-1.274
0.975435	-1.114
0.979848	-0.954
0.984262	-0.776
0.988676	-0.599
0.99309	-0.391
0.997503	-0.172
1.00192	0.089
1.00633	0.397
1.01074	0.706
1.01516	1.023
1.01957	1.339
1.02399	1.772
1.0284	2.214
1.03281	2.751
1.03723	3.335
1.04164	4.027
1.04605	4.876
1.05047	5.83
1.05488	7.417
1.0593	9.005
1.06371	12.021
1.06812	15.24
1.07254	20.337
1.07695	26.635
1.08136	34.438
1.08578	45.106
1.09019	56.265
1.09461	73.166
1.09902	90.067
1.10343	112.787
1.10785	136.844
1.11226	164.159
1.11667	194.169
1.12109	224.741
1.1255	256.748
1.12992	288.671
1.13433	315.537
1.13874	342.403
1.14316	361.833
1.14757	378.79
1.15198	391.876
1.1564	400.848
1.16081	408.779
1.16523	412.999
1.16964	417.219
1.17405	418.32
1.17847	419.269
1.18288	416.69
1.18729	412.511
1.19171	405.507
1.19612	394.637
1.20053	382.966
1.20495	366.983
1.20936	350.999
1.21378	334.406
1.21819	317.739
1.2226	302.871
1.22702	289.082
1.23143	276.348
1.23584	265.49
1.24026	254.888
1.24467	246.747
1.24909	238.605
1.2535	231.697
1.25791	225.045
1.26233	218.882
1.26674	213.1
1.27115	207.465
1.27557	202.179
1.27998	196.9
1.2844	191.809
1.28881	186.718
1.29322	181.797
1.29764	176.927
1.30205	172.102
1.30646	167.321
1.31088	162.562
1.31529	157.871
1.31971	153.181
1.32412	148.72
1.32853	144.267
1.33295	139.847
1.33736	135.441
1.34177	131.154
1.34619	127.019
1.3506	122.917
1.35502	118.968
1.35943	115.019
1.36384	111.388
1.36826	107.789
1.37267	104.257
1.37708	100.763
1.3815	97.363
1.38591	94.122
1.39033	90.916
1.39474	87.988
1.39915	85.059
1.40357	82.154
1.40798	79.254
1.41239	76.448
1.41681	73.711
1.42122	71.091
1.42564	68.73
1.43005	66.375
1.43446	64.138
1.43888	61.901
1.44329	59.786
1.4477	57.706
1.45212	55.705
1.45653	53.781
1.46095	51.874
1.46536	50.022
1.46977	48.17
1.47419	46.514
1.4786	44.861
1.48301	43.389
1.48743	41.988
1.49184	40.625
1.49626	39.307
1.50067	38.025
1.50508	36.899
1.5095	35.774
1.51391	34.763
1.51832	33.762
1.52274	32.736
1.52715	31.696
1.53156	30.699
1.53598	29.766
1.54039	28.845
1.54481	28.001
1.54922	27.156
1.55363	26.332
1.55805	25.51
1.56246	24.758
1.56687	24.054
1.57129	23.398
1.5757	22.842
1.58012	22.291
1.58453	21.821
1.58894	21.35
1.59336	21.002
1.59777	20.686
1.60218	20.501
1.6066	20.431
1.61101	20.365
1.61543	20.314
1.61984	20.262
1.62425	20.293
1.62867	20.325
1.63308	20.394
1.63749	20.476
1.64191	20.516
1.64632	20.507
1.65074	20.47
1.65515	20.324
1.65956	20.177
1.66398	20.013
1.66839	19.847
1.6728	19.563
1.67722	19.223
1.68163	18.815
1.68605	18.307
1.69046	17.808
1.69487	17.356
1.69929	16.904
1.7037	16.357
1.70811	15.797
1.71253	15.246
1.71694	14.703
1.72136	14.185
1.72577	13.719
1.73018	13.262
1.7346	12.904
1.73901	12.547
1.74342	12.307
1.74784	12.095
1.75225	11.972
1.75667	11.921
1.76108	11.892
1.76549	11.919
1.76991	11.95
1.77432	12.329
1.77873	12.707
1.78315	13.178
1.78756	13.68
1.79198	14.35
1.79639	15.199
1.8008	16.106
1.80522	17.222
1.80963	18.338
1.81404	19.784
1.81846	21.247
1.82287	22.94
1.82728	24.737
1.8317	26.639
1.83611	28.685
1.84053	30.765
1.84494	33.033
1.84935	35.301
1.85377	37.65
1.85818	40.009
1.86259	42.44
1.86701	44.915
1.87142	47.512
1.87584	50.327
1.88025	53.171
1.88466	56.303
1.88908	59.435
1.89349	63.026
1.8979	66.714
1.90232	70.875
1.90673	75.406
1.91115	80.155
1.91556	85.428
1.91997	90.716
1.92439	96.519
1.9288	102.321
1.93321	108.39
1.93763	114.542
1.94204	120.863
1.94646	127.356
1.95087	133.682
1.95528	139.461
1.9597	145.239
1.96411	150.024
1.96852	154.775
1.97294	158.777
1.97735	162.46
1.98177	165.651
1.98618	168.205
1.99059	170.64
1.99501	172.493
1.99942	174.346
2.00383	175.508
2.00825	176.596
2.01266	177.272
2.01708	177.715
2.02149	177.88
2.0259	177.581
2.03032	177.195
2.03473	176.091
2.03914	174.988
2.04356	173.01
2.04797	170.866
2.05239	168.132
2.0568	164.963
2.06121	161.438
2.06563	157.121
2.07004	152.755
2.07445	147.36
2.07887	141.965
2.08328	135.739
2.0877	129.279
2.09211	122.57
2.09652	115.626
2.10094	108.645
2.10535	101.556
2.10976	94.466
2.11418	87.678
2.11859	80.896
2.123	74.543
2.12742	68.36
2.13183	62.649
2.13625	57.515
2.14066	52.551
2.14507	48.339
2.14949	44.127
2.1539	40.687
2.15831	37.314
2.16273	34.44
2.16714	31.829
2.17156	29.502
2.17597	27.622
2.18038	25.8
2.1848	24.391
2.18921	22.983
2.19362	21.903
2.19804	20.878
2.20245	20
2.20687	19.225
2.21128	18.511
2.21569	17.927
2.22011	17.346
2.22452	16.812
2.22893	16.277
2.23335	15.868
2.23776	15.492
2.24218	15.111
2.24659	14.726
2.251	14.359
2.25542	14.045
2.25983	13.731
2.26424	13.475
2.26866	13.219
2.27307	13.012
2.27749	12.822
2.2819	12.605
2.28631	12.355
2.29073	12.119
2.29514	11.94
2.29955	11.761
2.30397	11.597
2.30838	11.434
2.3128	11.248
2.31721	11.05
2.32162	10.881
2.32604	10.753
2.33045	10.63
2.33486	10.534
2.33928	10.437
2.34369	10.263
2.34811	10.076
2.35252	9.929
2.35693	9.807
2.36135	9.693
2.36576	9.598
2.37017	9.505
2.37459	9.452
2.379	9.398
2.38342	9.298
2.38783	9.188
2.39224	9.104
2.39666	9.043
2.40107	8.979
2.40548	8.906
2.4099	8.834
2.41431	8.801
2.41872	8.768
2.42314	8.748
2.42755	8.732
2.43197	8.732
2.43638	8.749
2.44079	8.754
2.44521	8.719
2.44962	8.684
2.45403	8.789
2.45845	8.901
2.46286	9.065
2.46728	9.252
2.47169	9.476
2.4761	9.752
2.48052	10.033
2.48493	10.338
2.48934	10.642
2.49376	11.112
2.49817	11.603
2.50259	12.219
2.507	12.912
2.51141	13.655
2.51583	14.489
2.52024	15.356
2.52465	16.565
2.52907	17.774
2.53348	19.231
2.5379	20.74
2.54231	22.41
2.54672	24.208
2.55114	26.071
2.55555	28.093
2.55996	30.118
2.56438	32.25
2.56879	34.383
2.57321	36.351
2.57762	38.269
2.58203	40.074
2.58645	41.766
2.59086	43.377
2.59527	44.713
2.59969	46.049
2.6041	46.973
2.60852	47.882
2.61293	48.584
2.61734	49.195
2.62176	49.692
2.62617	50.039
2.63058	50.329
2.635	50.343
2.63941	50.357
2.64383	50.121
2.64824	49.858
2.65265	49.527
2.65707	49.159
2.66148	48.647
2.66589	47.891
2.67031	47.12
2.67472	46.214
2.67914	45.308
2.68355	44.199
2.68796	43.051
2.69238	41.689
2.69679	40.166
2.7012	38.561
2.70562	36.768
2.71003	34.967
2.71444	32.97
2.71886	30.973
2.72327	29.348
2.72769	27.83
2.7321	26.88
2.73651	26.472
2.74093	26.368
2.74534	27.199
2.74975	28.029
2.75417	29.579
2.75858	31.144
2.763	32.849
2.76741	34.61
2.77182	36.371
2.77624	38.13
2.78065	39.663
2.78506	40.18
2.78948	40.698
2.79389	40.156
2.79831	39.518
2.80272	38.847
2.80713	38.157
2.81155	37.321
2.81596	36.255
2.82037	35.189
2.82479	34.131
2.8292	33.073
2.83362	32.066
2.83803	31.068
2.84244	30.053
2.84686	29.026
2.85127	28.02
2.85568	27.06
2.8601	26.116
2.86451	25.463
2.86893	24.809
2.87334	24.242
2.87775	23.698
2.88217	23.24
2.88658	22.86
2.89099	22.5
2.89541	22.197
2.89982	21.895
2.90424	21.516
2.90865	21.138
2.91306	20.887
2.91748	20.684
2.92189	20.518
2.9263	20.396
2.93072	20.288
2.93513	20.238
2.93955	20.187
2.94396	20.158
2.94837	20.131
2.95279	20.172
2.9572	20.247
2.96161	20.35
2.96603	20.494
2.97044	20.654
2.97486	20.914
2.97927	21.174
2.98368	21.38
2.9881	21.577
2.99251	21.77
2.99692	21.959
3.00134	22.167
3.00575	22.408
3.01016	22.647
3.01458	22.869
3.01899	23.09
3.02341	23.238
3.02782	23.369
3.03223	23.449
3.03665	23.485
3.04106	23.528
3.04547	23.586
3.04989	23.644
3.0543	23.612
3.05872	23.58
3.06313	23.75
3.06754	23.99
3.07196	24.451
3.07637	25.153
3.08078	26.063
3.0852	27.745
3.08961	29.427
3.09403	32.81
3.09844	36.287
3.10285	41.897
3.10727	48.502
3.11168	57.171
3.11609	68.737
3.12051	81.955
3.12492	104.5
3.12934	127.045
3.13375	186.699
3.13816	251.182
3.14258	386.589
3.14699	565.614
3.1514	768.372
3.15582	1014.53
3.16023	1229.03
3.16465	1114.93
3.16906	1000.84
3.17347	804.468
3.17789	590.307
3.1823	459.96
3.18671	396.392
3.19113	341.322
3.19554	306.966
3.19996	272.994
3.20437	253.873
3.20878	234.753
3.2132	221.385
3.21761	209.839
3.22202	200.347
3.22644	192.959
3.23085	185.813
3.23527	179.485
3.23968	173.157
3.24409	166.771
3.24851	160.383
3.25292	154.546
3.25733	148.948
3.26175	143.895
3.26616	139.561
3.27058	135.322
3.27499	131.569
3.2794	127.815
3.28382	124.459
3.28823	121.147
3.29264	117.946
3.29706	114.809
3.30147	111.664
3.30588	108.509
3.3103	105.348
3.31471	102.147
3.31913	98.946
3.32354	95.816
3.32795	92.7
3.33237	89.698
3.33678	86.781
3.34119	83.818
3.34561	80.748
3.35002	77.689
3.35444	74.868
3.35885	72.047
3.36326	69.323
3.36768	66.627
3.37209	64.068
3.3765	61.643
3.38092	59.256
3.38533	56.988
3.38975	54.72
3.39416	52.718
3.39857	50.722
3.40299	48.799
3.4074	46.907
3.41181	45.102
3.41623	43.407
3.42064	41.736
3.42506	40.17
3.42947	38.604
3.43388	37.101
3.4383	35.604
3.44271	34.263
3.44712	33.006
3.45154	31.797
3.45595	30.666
3.46037	29.549
3.46478	28.536
3.46919	27.523
3.47361	26.576
3.47802	25.641
3.48243	24.743
3.48685	23.873
3.49126	23.001
3.49568	22.127
3.50009	21.258
3.5045	20.486
3.50892	19.714
3.51333	18.932
3.51774	18.147
3.52216	17.417
3.52657	16.738
3.53099	16.079
3.5354	15.478
3.53981	14.876
3.54423	14.287
3.54864	13.698
3.55305	13.222
3.55747	12.788
3.56188	12.349
3.5663	11.904
3.57071	11.47
3.57512	11.081
3.57954	10.693
3.58395	10.44
3.58836	10.197
3.59278	9.98
3.59719	9.777
3.6016	9.585
3.60602	9.413
3.61043	9.243
3.61485	9.086
3.61926	8.93
3.62367	8.793
3.62809	8.66
3.6325	8.54
3.63691	8.43
3.64133	8.323
3.64574	8.224
3.65016	8.13
3.65457	8.095
3.65898	8.059
3.6634	7.971
3.66781	7.87
3.67222	7.788
3.67664	7.721
3.68105	7.647
3.68547	7.556
3.68988	7.464
3.69429	7.384
3.69871	7.304
3.70312	7.291
3.70753	7.302
3.71195	7.233
3.71636	7.077
3.72078	6.923
3.72519	6.783
3.7296	6.643
3.73402	6.563
3.73843	6.486
3.74284	6.384
3.74726	6.268
3.75167	6.16
3.75609	6.062
3.7605	5.976
3.76491	5.953
3.76933	5.931
3.77374	5.856
3.77815	5.774
3.78257	5.692
3.78698	5.609
3.7914	5.554
3.79581	5.551
3.80022	5.541
3.80464	5.458
3.80905	5.376
3.81346	5.34
3.81788	5.314
3.82229	5.323
3.82671	5.359
3.83112	5.369
3.83553	5.314
3.83995	5.261
3.84436	5.272
3.84877	5.283
3.85319	5.334
3.8576	5.398
3.86202	5.468
3.86643	5.546
3.87084	5.634
3.87526	5.755
3.87967	5.877
3.88408	6.024
3.8885	6.171
3.89291	6.314
3.89733	6.454
3.90174	6.611
3.90615	6.79
3.91057	6.98
3.91498	7.227
3.91939	7.473
3.92381	7.664
3.92822	7.848
3.93263	8.038
3.93705	8.232
3.94146	8.47
3.94588	8.785
3.95029	9.083
3.9547	9.217
3.95912	9.352
3.96353	9.531
3.96794	9.718
3.97236	9.906
3.97677	10.095
3.98119	10.27
3.9856	10.417
3.99001	10.561
3.99443	10.669
3.99884	10.777
4.00325	10.931
4.00767	11.098
4.01208	11.19
4.0165	11.209
4.02091	11.219
4.02532	11.203
4.02974	11.186
4.03415	11.18
4.03856	11.173
4.04298	11.175
4.04739	11.175

[truncated: 29 more sheets: 8E6_N2_decant_2h, 8E6_N2_decant_5min_bis, 8E6_N2_decant_5min, 8E6_N2_decant_30min, 8E6_N2_decant, 8E6_N3_filter, 8E6_N3_decant, 8E6_N4_filter, 8E6_N4_decant, 8E6_N5_filter, 8E6_N5_decant, 8E6_N6_filter, 8E6_N6_decant, 16E6mut_A_filter_bis, 16E6mut_A_filter, 16E6mut_N1_filter, 16E6mut_N1_decant_5min_bis, 16E6mut_N1_decant, 16E6mut_N2_filter, 16E6mut_N2_decant_5min_bis …]
